# Supplementary material for: Ultralow contact resistance in organic transistors via orbital hybridization
Source: Nat Commun. 2023 Jan 19;14:324. doi: 10.1038/s41467-023-36006-0 (PMC9852566; doi:10.1038/s41467-023-36006-0)
Supplement: Supplementary file 2 — Source Data [file 41467_2023_36006_MOESM2_ESM.zip]

Archive with 6 entries (5 files):
- Source Data/Source Data Fig. 1.xlsx
- Source Data/Source Data Fig. 2.xlsx
- Source Data/Source Data Fig. 3.xlsx
- Source Data/Source Data Fig. 4.xlsx
- Source Data/Source Data Fig. 5.xlsx
- Source Data/
