# Supplementary material for: Ultralow contact resistance in organic transistors via orbital hybridization
Source: Nat Commun. 2023 Jan 19;14:324. doi: 10.1038/s41467-023-36006-0 (PMC9852566; doi:10.1038/s41467-023-36006-0)
Supplement: Supplementary file 2 — Source Data [file 41467_2023_36006_MOESM2_ESM.zip › Source Data/Source Data Fig. 1.xlsx]

## Sheet: d
Transferred Pt
	L=30 μm;W=112 μm	Ids/W
Vds(V)	Ids (μA/μm)	Ids (μA/μm)	Ids (μA/μm)	Ids (μA/μm)	Ids (μA/μm)	Ids (μA/μm)
	Vgs=-0.55v	Vgs=-1.60v	Vgs=-1.95v	Vgs=-2.30v	Vgs=-2.65v	Vgs=-3.0v
0	0	0	0	0	0	0
-0.03	1.62596e-05	0.00991	0.01321	0.01611	0.01873	0.02103
-0.06	2.28841e-05	0.01953	0.02616	0.03196	0.03724	0.04183
-0.09	2.52713e-05	0.02885	0.03882	0.04758	0.05553	0.06247
-0.12	2.61358e-05	0.03788	0.05126	0.06295	0.07362	0.08286
-0.15	2.64676e-05	0.04666	0.06348	0.07828	0.09163	0.10327
-0.18	2.65623e-05	0.0551	0.07539	0.09323	0.10932	0.12336
-0.21	2.66093e-05	0.06326	0.08707	0.10792	0.12677	0.14324
-0.24	2.66048e-05	0.07113	0.09851	0.12242	0.14407	0.16302
-0.27	2.66035e-05	0.07868	0.10968	0.13677	0.16121	0.18272
-0.3	2.66234e-05	0.08595	0.12059	0.15088	0.17816	0.20221
-0.33	2.66291e-05	0.09292	0.1313	0.16471	0.19495	0.22157
-0.36	2.66275e-05	0.09962	0.14167	0.17852	0.21153	0.24084
-0.39	2.66334e-05	0.10602	0.15183	0.19195	0.22794	0.25987
-0.42	2.66593e-05	0.11207	0.16171	0.20517	0.24419	0.27888
-0.45	2.66763e-05	0.11788	0.17139	0.21816	0.26039	0.29787
-0.48	2.67131e-05	0.12337	0.18081	0.23107	0.27629	0.31649
-0.51	2.67227e-05	0.12857	0.18988	0.24371	0.29218	0.33505
-0.54	2.67544e-05	0.13346	0.19872	0.25621	0.30795	0.35338
-0.57	2.67876e-05	0.13812	0.20726	0.2683	0.3233	0.37172
-0.6	2.68003e-05	0.14243	0.21556	0.28039	0.33859	0.38984
-0.63	2.68296e-05	0.14646	0.2236	0.29189	0.3536	0.40818
-0.66	2.68387e-05	0.15021	0.23125	0.30342	0.36826	0.42591
-0.69	2.68835e-05	0.15366	0.23877	0.3147	0.38302	0.44367
-0.72	2.6895e-05	0.15688	0.24587	0.32556	0.39731	0.46106
-0.75	2.69102e-05	0.15981	0.25273	0.33634	0.41162	0.47859
-0.78	2.69346e-05	0.16248	0.25952	0.34674	0.42563	0.49557
-0.81	2.69312e-05	0.16487	0.26573	0.35676	0.43952	0.51276
-0.84	2.69555e-05	0.16708	0.27161	0.36663	0.45289	0.5296
-0.87	2.70167e-05	0.16905	0.27723	0.37627	0.46629	0.54628
-0.9	2.70118e-05	0.17082	0.28261	0.38553	0.47916	0.56301
-0.93	2.70497e-05	0.17233	0.28775	0.39455	0.49226	0.57883
-0.96	2.70754e-05	0.17368	0.29251	0.40327	0.50468	0.59493
-0.99	2.7129e-05	0.17484	0.29696	0.41143	0.51723	0.6111
-1.02	2.71355e-05	0.17591	0.30107	0.41968	0.52946	0.62642
-1.05	2.71595e-05	0.17681	0.30505	0.42764	0.54153	0.64196
-1.08	2.71744e-05	0.17753	0.30862	0.43506	0.55292	0.65671
-1.11	2.72025e-05	0.17824	0.31214	0.44219	0.5642	0.67176
-1.14	2.72263e-05	0.17873	0.31524	0.44892	0.57509	0.68652
-1.17	2.72717e-05	0.17913	0.31806	0.45572	0.58534	0.7007
-1.2	2.73056e-05	0.17959	0.32092	0.46178	0.59584	0.71491
-1.23	2.72998e-05	0.1799	0.32324	0.46804	0.60586	0.72859
-1.26	2.73456e-05	0.18003	0.32545	0.47407	0.61562	0.74244
-1.29	2.73822e-05	0.18034	0.3276	0.47913	0.62539	0.75616
-1.32	2.74073e-05	0.18057	0.32935	0.48397	0.63454	0.76874
-1.35	2.74264e-05	0.18066	0.33076	0.48872	0.64315	0.78121
-1.38	2.74654e-05	0.18073	0.33243	0.49359	0.65142	0.79387
-1.41	2.74973e-05	0.18079	0.33376	0.49755	0.65986	0.80589
-1.44	2.75219e-05	0.18089	0.33476	0.50139	0.668	0.81798
-1.47	2.75403e-05	0.18087	0.33589	0.50531	0.67539	0.8294
-1.5	2.7595e-05	0.1806	0.33658	0.50878	0.68298	0.84104
-1.53	2.76012e-05	0.18095	0.33734	0.5117	0.68998	0.85171
-1.56	2.76293e-05	0.18094	0.33808	0.51498	0.69675	0.86233
-1.59	2.7689e-05	0.18094	0.33864	0.51752	0.70291	0.87256
-1.62	2.77255e-05	0.18089	0.33919	0.52003	0.70867	0.88282
-1.65	2.77279e-05	0.1809	0.33952	0.52231	0.71473	0.89216
-1.68	2.77596e-05	0.18089	0.33971	0.52449	0.71983	0.90034
-1.71	2.77922e-05	0.18086	0.34016	0.52643	0.72508	0.90943
-1.74	2.78458e-05	0.18089	0.34035	0.52795	0.72952	0.91802
-1.77	2.78608e-05	0.18099	0.34064	0.52948	0.73464	0.92596
-1.8	2.78968e-05	0.18093	0.34085	0.53094	0.73838	0.93413
-1.83	2.79557e-05	0.18132	0.34086	0.53264	0.74285	0.94136
-1.86	2.79909e-05	0.1813	0.34096	0.53318	0.74665	0.94876
-1.89	2.8012e-05	0.18096	0.34109	0.53457	0.75051	0.95655
-1.92	2.80477e-05	0.18099	0.3411	0.53537	0.75388	0.96287
-1.95	2.80796e-05	0.18101	0.34112	0.53646	0.75592	0.96934
-1.98	2.81086e-05	0.18104	0.34129	0.53717	0.75894	0.97586
-2.01	2.81471e-05	0.18106	0.3412	0.53777	0.76165	0.98151
-2.04	2.81813e-05	0.18111	0.34068	0.5383	0.76379	0.98718
-2.07	2.82264e-05	0.1811	0.34133	0.53888	0.76644	0.99266
-2.1	2.82514e-05	0.18111	0.34129	0.53935	0.76799	0.99693
-2.13	2.83253e-05	0.18115	0.34126	0.53948	0.76844	1.00071
-2.16	2.83328e-05	0.18119	0.34156	0.53958	0.77025	1.00448
-2.19	2.83092e-05	0.18121	0.34142	0.54005	0.77184	1.0094
-2.22	2.83726e-05	0.18129	0.34145	0.5402	0.77309	1.01333
-2.25	2.84114e-05	0.18119	0.34163	0.54008	0.77506	1.01728
-2.28	2.84478e-05	0.1812	0.34151	0.54032	0.77627	1.01838
-2.31	2.84636e-05	0.18114	0.34136	0.54037	0.77711	1.02278
-2.34	2.85492e-05	0.18121	0.34112	0.54005	0.77778	1.0249
-2.37	2.85695e-05	0.18129	0.3413	0.54004	0.77859	1.02765
-2.4	2.85877e-05	0.18139	0.34139	0.54053	0.77894	1.03104
-2.43	2.86487e-05	0.18141	0.34151	0.54072	0.77907	1.03375
-2.46	2.86491e-05	0.18152	0.34135	0.54075	0.77983	1.03484
-2.49	2.86819e-05	0.18142	0.34158	0.54077	0.78037	1.03631
-2.52	2.87402e-05	0.18141	0.34145	0.54111	0.78051	1.03763
-2.55	2.87873e-05	0.18138	0.34154	0.54085	0.78085	1.0403
-2.58	2.88478e-05	0.18136	0.34181	0.5407	0.78181	1.0419
-2.61	2.88727e-05	0.18142	0.34174	0.54062	0.78179	1.04296
-2.64	2.89072e-05	0.18146	0.34157	0.54127	0.78233	1.04454
-2.67	2.89274e-05	0.18155	0.34161	0.54112	0.78276	1.04589
-2.7	2.89853e-05	0.18138	0.34181	0.54139	0.78379	1.0462
-2.73	2.90164e-05	0.18144	0.34185	0.54145	0.78373	1.04679
-2.76	2.90326e-05	0.18149	0.3418	0.54131	0.78358	1.0485
-2.79	2.9088e-05	0.18157	0.34182	0.54125	0.78346	1.04783
-2.82	2.91657e-05	0.18164	0.34195	0.54164	0.78337	1.04953
-2.85	2.92219e-05	0.18172	0.34195	0.54139	0.78316	1.04971
-2.88	2.92375e-05	0.18165	0.34178	0.54183	0.78261	1.04963
-2.91	2.92705e-05	0.18165	0.34184	0.54174	0.78266	1.0504
-2.94	2.9311e-05	0.18171	0.34182	0.54137	0.78296	1.05061
-2.97	2.93628e-05	0.18167	0.34181	0.54126	0.78279	1.05058
-3	2.94155e-05	0.18171	0.34175	0.54106	0.78301	1.05065

## Sheet: e
Transferred Au
	L=30 μm;W=122 μm	Ids/W
Vds(V)	Ids (μA/μm)	Ids (μA/μm)	Ids (μA/μm)	Ids (μA/μm)	Ids (μA/μm)	Ids (μA/μm)
	Vgs=-0.55v	Vgs=-1.60v	Vgs=-1.95v	Vgs=-2.30v	Vgs=-2.65v	Vgs=-3.0v
0	0	0	0	0	0	0
-0.03	8.87362e-06	0.00538	0.00987	0.01457	0.01927	0.02395
-0.06	1.33525e-05	0.01042	0.01939	0.0288	0.0382	0.04754
-0.09	1.58289e-05	0.01512	0.02856	0.04268	0.05677	0.07077
-0.12	1.57625e-05	0.01948	0.03738	0.05621	0.07497	0.09366
-0.15	1.53428e-05	0.02354	0.0459	0.06948	0.09294	0.11632
-0.18	1.50328e-05	0.02725	0.05403	0.0823	0.11046	0.13851
-0.21	1.47602e-05	0.03063	0.06181	0.09478	0.12759	0.16032
-0.24	1.45548e-05	0.0337	0.06923	0.10691	0.14443	0.18183
-0.27	1.44703e-05	0.03647	0.07632	0.11871	0.16093	0.20297
-0.3	1.43597e-05	0.03894	0.08306	0.13017	0.17704	0.22378
-0.33	1.42925e-05	0.04113	0.08947	0.14131	0.19286	0.24426
-0.36	1.42641e-05	0.04304	0.09552	0.15205	0.20833	0.26435
-0.39	1.42205e-05	0.04469	0.10121	0.16246	0.22341	0.28421
-0.42	1.4198e-05	0.04609	0.10661	0.17252	0.23818	0.30367
-0.45	1.41633e-05	0.04727	0.11166	0.18224	0.25262	0.32271
-0.48	1.41498e-05	0.04825	0.11638	0.19163	0.26669	0.34152
-0.51	1.41364e-05	0.04904	0.12078	0.20067	0.28041	0.35993
-0.54	1.41331e-05	0.04966	0.12483	0.20932	0.29374	0.37803
-0.57	1.41266e-05	0.05014	0.12858	0.21764	0.30675	0.39571
-0.6	1.41161e-05	0.05051	0.13201	0.22563	0.31942	0.41312
-0.63	1.4137e-05	0.05077	0.13515	0.23324	0.33168	0.43015
-0.66	1.41202e-05	0.05096	0.138	0.24053	0.34366	0.44677
-0.69	1.41238e-05	0.05109	0.14058	0.2475	0.35533	0.46326
-0.72	1.411e-05	0.05118	0.14287	0.25411	0.3666	0.4791
-0.75	1.41164e-05	0.05124	0.14488	0.26035	0.37746	0.49492
-0.78	1.41243e-05	0.05127	0.14663	0.26628	0.38799	0.51002
-0.81	1.4128e-05	0.0513	0.14815	0.27184	0.39818	0.52493
-0.84	1.4137e-05	0.05132	0.14947	0.27706	0.40794	0.53937
-0.87	1.41352e-05	0.05132	0.15058	0.28199	0.41747	0.5535
-0.9	1.41467e-05	0.05133	0.15152	0.28657	0.42653	0.56724
-0.93	1.4152e-05	0.05134	0.1523	0.29079	0.43528	0.58064
-0.96	1.41589e-05	0.05135	0.1529	0.29476	0.44369	0.59368
-0.99	1.41692e-05	0.05135	0.1534	0.29839	0.45172	0.60616
-1.02	1.41718e-05	0.05135	0.15378	0.30174	0.45937	0.61849
-1.05	1.4179e-05	0.05136	0.15409	0.30475	0.46669	0.6305
-1.08	1.41736e-05	0.05136	0.15431	0.30753	0.47361	0.64197
-1.11	1.42013e-05	0.05136	0.15448	0.31002	0.48023	0.65308
-1.14	1.42215e-05	0.05137	0.1546	0.31223	0.48646	0.66387
-1.17	1.41866e-05	0.05138	0.1547	0.31417	0.49235	0.67428
-1.2	1.42111e-05	0.05137	0.15476	0.31591	0.49796	0.68433
-1.23	1.42321e-05	0.05137	0.15481	0.31742	0.50321	0.69404
-1.26	1.42343e-05	0.05137	0.15486	0.31872	0.50817	0.70329
-1.29	1.42438e-05	0.05138	0.1549	0.31983	0.51267	0.71209
-1.32	1.42598e-05	0.05138	0.15492	0.32081	0.51694	0.72064
-1.35	1.42641e-05	0.05138	0.15496	0.32162	0.52079	0.7288
-1.38	1.42887e-05	0.05137	0.15495	0.32226	0.52445	0.73658
-1.41	1.43021e-05	0.05138	0.15497	0.3228	0.52782	0.74406
-1.44	1.43177e-05	0.05138	0.15497	0.32324	0.53085	0.751
-1.47	1.43074e-05	0.05138	0.155	0.32359	0.53358	0.75767
-1.5	1.4317e-05	0.05138	0.15501	0.32385	0.53607	0.76384
-1.53	1.4347e-05	0.05138	0.15503	0.32411	0.53839	0.76996
-1.56	1.43115e-05	0.05138	0.15503	0.32428	0.54036	0.77541
-1.59	1.43461e-05	0.05139	0.15504	0.32437	0.54208	0.78077
-1.62	1.43733e-05	0.05139	0.15505	0.32455	0.54365	0.7857
-1.65	1.43764e-05	0.05138	0.15506	0.32462	0.54504	0.79031
-1.68	1.4387e-05	0.05138	0.15505	0.32468	0.54623	0.7946
-1.71	1.44138e-05	0.05137	0.15506	0.32473	0.54732	0.79849
-1.74	1.44136e-05	0.05138	0.15508	0.3248	0.5481	0.80218
-1.77	1.44234e-05	0.05137	0.15508	0.32482	0.54883	0.80553
-1.8	1.44326e-05	0.05137	0.1551	0.32491	0.54937	0.8086
-1.83	1.44459e-05	0.05137	0.1551	0.32491	0.54989	0.81151
-1.86	1.44459e-05	0.05137	0.15512	0.32494	0.55039	0.81392
-1.89	1.44897e-05	0.05137	0.15512	0.32501	0.55071	0.81626
-1.92	1.44831e-05	0.05137	0.15513	0.32504	0.55102	0.81827
-1.95	1.44907e-05	0.05137	0.15512	0.32507	0.55119	0.82016
-1.98	1.45211e-05	0.05137	0.15515	0.32508	0.55145	0.82166
-2.01	1.45556e-05	0.05137	0.15514	0.32508	0.55163	0.82298
-2.04	1.45423e-05	0.05137	0.15515	0.32515	0.55173	0.82426
-2.07	1.45575e-05	0.05137	0.15518	0.32516	0.55177	0.82525
-2.1	1.45618e-05	0.05137	0.15517	0.32517	0.55188	0.82625
-2.13	1.458e-05	0.05137	0.15518	0.32519	0.55197	0.82705
-2.16	1.46056e-05	0.05137	0.15518	0.32521	0.55203	0.82767
-2.19	1.46143e-05	0.05137	0.15518	0.32522	0.55209	0.82812
-2.22	1.46225e-05	0.05137	0.15518	0.32521	0.55218	0.82866
-2.25	1.46392e-05	0.05137	0.1552	0.32521	0.55222	0.82907
-2.28	1.46546e-05	0.05138	0.1552	0.32521	0.55228	0.82963
-2.31	1.4653e-05	0.05138	0.15521	0.32528	0.55224	0.82988
-2.34	1.46838e-05	0.05138	0.15522	0.32527	0.5523	0.83008
-2.37	1.46992e-05	0.05138	0.15524	0.32527	0.55237	0.8302
-2.4	1.4699e-05	0.05138	0.15524	0.32528	0.55245	0.8304
-2.43	1.47207e-05	0.05137	0.15523	0.32531	0.55252	0.83051
-2.46	1.47495e-05	0.05138	0.15524	0.32532	0.55254	0.83061
-2.49	1.47669e-05	0.05138	0.15523	0.32535	0.55258	0.83086
-2.52	1.47675e-05	0.05137	0.15522	0.32533	0.55265	0.83097
-2.55	1.47757e-05	0.05138	0.15524	0.32539	0.55273	0.83107
-2.58	1.48061e-05	0.05137	0.15525	0.32542	0.55277	0.83118
-2.61	1.48241e-05	0.05138	0.15524	0.32546	0.55274	0.83129
-2.64	1.48105e-05	0.05139	0.15527	0.32546	0.5528	0.83132
-2.67	1.48321e-05	0.05139	0.15527	0.32544	0.55291	0.83136
-2.7	1.48628e-05	0.05139	0.15527	0.32551	0.55297	0.83134
-2.73	1.48746e-05	0.05139	0.15531	0.32551	0.55291	0.83156
-2.76	1.48884e-05	0.05139	0.15531	0.32553	0.55305	0.83159
-2.79	1.49195e-05	0.05139	0.15531	0.32553	0.55304	0.83162
-2.82	1.49334e-05	0.05139	0.15532	0.32556	0.55312	0.83187
-2.85	1.49451e-05	0.05139	0.15532	0.32556	0.5532	0.83195
-2.88	1.49615e-05	0.05139	0.15534	0.32555	0.55322	0.83197
-2.91	1.49687e-05	0.05139	0.15535	0.32557	0.55324	0.83199
-2.94	1.49869e-05	0.0514	0.15533	0.32556	0.55318	0.83209
-2.97	1.5022e-05	0.0514	0.15535	0.32558	0.55328	0.83212
-3	1.50374e-05	0.0514	0.15536	0.32558	0.55332	0.83209

## Sheet: f
Evaporated Au
	L=30 μm;W=800 μm	Ids/W
Vds(V)	Ids (μA/μm)	Ids (μA/μm)	Ids (μA/μm)	Ids (μA/μm)	Ids (μA/μm)	Ids (μA/μm)	×10
	Vgs=-0.5v	Vgs=-1.0v	Vgs=-1.5v	Vgs=-2.0v	Vgs=-2.5v	Vgs=-3.0v
0	2.20114e-07	2.56013e-06	1.79164e-06	4.7835e-06	1.32187e-05	2.51273e-05
-0.03	0.00274	0.00927	0.01612	0.02186	0.0261	0.02894
-0.06	0.00513	0.01807	0.03175	0.04321	0.05172	0.05737
-0.09	0.00721	0.0264	0.04692	0.06412	0.07686	0.08527
-0.12	0.00898	0.03428	0.06163	0.08459	0.10156	0.11273
-0.15	0.0105	0.04176	0.07598	0.10475	0.12598	0.13992
-0.18	0.01176	0.04876	0.0898	0.12438	0.14984	0.16653
-0.21	0.01281	0.05533	0.10319	0.14357	0.17328	0.19269
-0.24	0.01367	0.06149	0.11614	0.16236	0.19638	0.2184
-0.27	0.01437	0.06725	0.12866	0.18073	0.21903	0.2437
-0.3	0.01493	0.0726	0.14076	0.19867	0.2413	0.26864
-0.33	0.01537	0.07758	0.15244	0.21623	0.26317	0.29315
-0.36	0.01572	0.08221	0.16377	0.23349	0.28479	0.31746
-0.39	0.01597	0.08644	0.1746	0.25021	0.30588	0.34119
-0.42	0.01617	0.09033	0.18501	0.26654	0.32657	0.36451
-0.45	0.01631	0.09389	0.19501	0.28249	0.34691	0.38748
-0.48	0.01642	0.09713	0.20463	0.29803	0.36683	0.41002
-0.51	0.01649	0.10007	0.21383	0.31316	0.38636	0.43221
-0.54	0.01654	0.10272	0.22263	0.32792	0.40555	0.45402
-0.57	0.01657	0.10511	0.2311	0.34237	0.42447	0.47554
-0.6	0.01659	0.10724	0.23912	0.35632	0.44291	0.49662
-0.63	0.01659	0.10914	0.24678	0.36989	0.46093	0.51729
-0.66	0.0166	0.1108	0.25405	0.38307	0.47858	0.53758
-0.69	0.01659	0.11227	0.26097	0.39586	0.49583	0.55752
-0.72	0.01658	0.11356	0.26752	0.40827	0.51273	0.57711
-0.75	0.01657	0.11467	0.27372	0.42031	0.52924	0.59633
-0.78	0.01655	0.11564	0.27958	0.43195	0.54539	0.61516
-0.81	0.01654	0.11647	0.28511	0.44324	0.56117	0.63365
-0.84	0.01652	0.11717	0.29031	0.45415	0.57657	0.65174
-0.87	0.0165	0.11777	0.29519	0.46469	0.59161	0.66948
-0.9	0.01649	0.11828	0.29978	0.47492	0.60637	0.68692
-0.93	0.01647	0.1187	0.30406	0.48473	0.62063	0.70391
-0.96	0.01645	0.11906	0.30804	0.49416	0.63458	0.72055
-0.99	0.01643	0.11935	0.31173	0.50325	0.64811	0.73685
-1.02	0.01641	0.11958	0.31517	0.512	0.6613	0.75276
-1.05	0.0164	0.11977	0.31834	0.52042	0.67411	0.76832
-1.08	0.01638	0.11992	0.32129	0.52846	0.68659	0.78349
-1.11	0.01636	0.12005	0.32401	0.53619	0.69872	0.79834
-1.14	0.01634	0.12014	0.3265	0.54358	0.71044	0.81279
-1.17	0.01633	0.1202	0.32879	0.55065	0.72186	0.82699
-1.2	0.01631	0.12024	0.33087	0.55741	0.73285	0.84074
-1.23	0.01629	0.12028	0.33277	0.56385	0.74359	0.85417
-1.26	0.01628	0.12029	0.3345	0.57002	0.75392	0.86719
-1.29	0.01626	0.1203	0.33608	0.57587	0.76399	0.87991
-1.32	0.01624	0.1203	0.33752	0.58141	0.77365	0.89229
-1.35	0.01623	0.12028	0.33878	0.58667	0.78303	0.90443
-1.38	0.01621	0.12028	0.33992	0.59166	0.79211	0.91619
-1.41	0.0162	0.12026	0.34097	0.59644	0.80084	0.92751
-1.44	0.01618	0.12024	0.34188	0.60091	0.80924	0.93863
-1.47	0.01616	0.12021	0.34272	0.60515	0.81735	0.94934
-1.5	0.01615	0.12018	0.34346	0.60912	0.8251	0.95979
-1.53	0.01614	0.12016	0.34412	0.61292	0.83262	0.96981
-1.56	0.01612	0.12012	0.34471	0.61647	0.83979	0.97952
-1.59	0.01611	0.12009	0.34523	0.61979	0.84673	0.98901
-1.62	0.01609	0.12005	0.34569	0.62293	0.8533	0.99822
-1.65	0.01608	0.12001	0.34608	0.62581	0.85961	1.00705
-1.68	0.01606	0.11998	0.34644	0.62857	0.86574	1.01561
-1.71	0.01605	0.11993	0.34674	0.63114	0.87152	1.0239
-1.74	0.01604	0.11989	0.34702	0.63353	0.87711	1.03189
-1.77	0.01602	0.11986	0.34723	0.63574	0.88242	1.0396
-1.8	0.01601	0.11982	0.34742	0.63783	0.88751	1.04696
-1.83	0.01599	0.11979	0.3476	0.63975	0.89243	1.05407
-1.86	0.01598	0.11976	0.34774	0.64151	0.89702	1.06087
-1.89	0.01597	0.11972	0.34787	0.64318	0.90144	1.06741
-1.92	0.01596	0.11967	0.34798	0.64473	0.90564	1.07368
-1.95	0.01594	0.11963	0.34803	0.64619	0.90969	1.0797
-1.98	0.01593	0.1196	0.34811	0.64751	0.9135	1.08559
-2.01	0.01592	0.11956	0.34816	0.64869	0.91711	1.09115
-2.04	0.01591	0.11952	0.3482	0.64984	0.92053	1.09649
-2.07	0.0159	0.11948	0.34825	0.65085	0.9238	1.10163
-2.1	0.01588	0.11944	0.34826	0.65183	0.92676	1.10651
-2.13	0.01587	0.11941	0.34828	0.65269	0.92956	1.11103
-2.16	0.01586	0.11937	0.34831	0.65356	0.93222	1.11556
-2.19	0.01585	0.11933	0.3483	0.65428	0.93472	1.11966
-2.22	0.01584	0.11929	0.3483	0.65497	0.93709	1.12362
-2.25	0.01582	0.11926	0.34828	0.65563	0.93933	1.12743
-2.28	0.01581	0.11922	0.34827	0.65622	0.94147	1.13105
-2.31	0.0158	0.11918	0.34828	0.65678	0.94349	1.13448
-2.34	0.01579	0.11914	0.34827	0.6573	0.9454	1.1378
-2.37	0.01578	0.1191	0.34825	0.65774	0.94715	1.14096
-2.4	0.01577	0.11906	0.34823	0.65819	0.94883	1.14397
-2.43	0.01576	0.11902	0.3482	0.65856	0.95043	1.14686
-2.46	0.01575	0.11899	0.34817	0.65894	0.95196	1.14962
-2.49	0.01573	0.11895	0.34815	0.65926	0.95338	1.15224
-2.52	0.01572	0.11891	0.34811	0.65958	0.9547	1.15471
-2.55	0.01571	0.11888	0.34807	0.65987	0.956	1.15709
-2.58	0.0157	0.11885	0.34807	0.66012	0.95717	1.15934
-2.61	0.01569	0.11881	0.34802	0.66039	0.95829	1.16153
-2.64	0.01568	0.11876	0.34797	0.66062	0.95934	1.16355
-2.67	0.01567	0.11874	0.34794	0.66085	0.96036	1.1655
-2.7	0.01566	0.1187	0.34789	0.66106	0.9613	1.16734
-2.73	0.01565	0.11866	0.34789	0.66121	0.96221	1.16913
-2.76	0.01564	0.11863	0.34785	0.6614	0.96306	1.17079
-2.79	0.01563	0.1186	0.34779	0.66158	0.96384	1.17235
-2.82	0.01562	0.11856	0.34774	0.66171	0.96458	1.17392
-2.85	0.01561	0.11853	0.34772	0.66185	0.9653	1.17533
-2.88	0.0156	0.11849	0.34767	0.66198	0.96596	1.17675
-2.91	0.01559	0.11845	0.34762	0.66205	0.96656	1.17804
-2.94	0.01559	0.11841	0.34758	0.66219	0.96715	1.17924
-2.97	0.01558	0.11838	0.34752	0.66226	0.96767	1.18044
-3	0.01557	0.11835	0.34747	0.66238	0.96823	1.18162
