# Supplementary material for: Ultralow contact resistance in organic transistors via orbital hybridization
Source: Nat Commun. 2023 Jan 19;14:324. doi: 10.1038/s41467-023-36006-0 (PMC9852566; doi:10.1038/s41467-023-36006-0)
Supplement: Supplementary file 2 — Source Data [file 41467_2023_36006_MOESM2_ESM.zip › Source Data/Source Data Fig. 2.xlsx]

## Sheet: a
Transferred Pt	TLM	VDS=-1V	Ci=6.1x10-7 F/cm2
VGS(V)	Id (μA/μm)	Id (μA/μm)	Id (μA/μm)	Id (μA/μm)	Id (μA/μm)
	L=7.2 μm	L=4.6 μm	L=3.6 μm	L=2.0 μm	L=0.9 μm
2	2.12414e-08	9.61864e-09	4.54779e-08	3.26842e-08	1.01939e-07
1.96	1.78391e-08	9.0678e-09	4.32517e-08	3.65263e-08	7.95918e-08
1.92	1.75632e-08	1.12288e-08	4.00527e-08	3.02632e-08	8.5e-08
1.88	2.13793e-08	1.22034e-08	4.74796e-08	3.50526e-08	7.15306e-08
1.84	1.67126e-08	7.75424e-09	3.72372e-08	2.83684e-08	6.89796e-08
1.8	1.57471e-08	1.42373e-08	3.49362e-08	2.35789e-08	7.07143e-08
1.76	1.47126e-08	2.20763e-08	3.78172e-08	2.81053e-08	7.33673e-08
1.72	1.41609e-08	1.51695e-08	3.11293e-08	1.96842e-08	6.67347e-08
1.68	1.48966e-08	1.70339e-08	3.58342e-08	2.60526e-08	2.94898e-08
1.64	1.22069e-08	1.73305e-08	3.02874e-08	2.16842e-08	4.77551e-08
1.6	8.2069e-09	1.92373e-08	2.52645e-08	2.06316e-08	4.62245e-08
1.56	9.51724e-09	2.50847e-08	2.81267e-08	2.05789e-08	3.2551e-08
1.52	1.02989e-08	1.69492e-08	2.78461e-08	2.16316e-08	5.83673e-08
1.48	8.16092e-09	1.76271e-08	2.28325e-08	1.68421e-08	4.57143e-08
1.44	6.96552e-09	1.87712e-08	2.02509e-08	1.42632e-08	4.87755e-08
1.4	4.41379e-09	2.41102e-08	1.9409e-08	1.63158e-08	4.33673e-08
1.36	7.03448e-09	2.50424e-08	2.32066e-08	1.70526e-08	4.02041e-08
1.32	8.09195e-09	1.77542e-08	1.97738e-08	1.12105e-08	2.16327e-08
1.28	8.41379e-09	1.69492e-08	2.16446e-08	1.43158e-08	3.29592e-08
1.24	1.47126e-09	2.20339e-08	1.17109e-08	9.47368e-09	4.18367e-08
1.2	6.5977e-09	2.44492e-08	1.46293e-08	2.21053e-09	2.26531e-08
1.16	5.1954e-09	2.62712e-08	1.76131e-08	1.02632e-08	2.04082e-08
1.12	4.45977e-09	2.7839e-08	1.6977e-08	1.01053e-08	1.85714e-08
1.08	8.04598e-10	1.81356e-08	9.84014e-09	9.10526e-09	2.02041e-08
1.04	3.6092e-09	2.28814e-08	1.1449e-08	3.73684e-09	3.4898e-08
1	2.66667e-09	2.23305e-08	1.02049e-08	3.78947e-09	2.0102e-08
0.96	1.7931e-09	2.81356e-08	1.19354e-08	6.63158e-09	2.46939e-08
0.92	1.88506e-09	2.68644e-08	9.26956e-09	1.94737e-09	2.43878e-08
0.88	9.1954e-11	2.48729e-08	8.6335e-09	5.68421e-09	1.02041e-09
0.84	2.98851e-09	3.15678e-08	1.42925e-08	6.89474e-09	2.14286e-08
0.8	9.1954e-11	2.69915e-08	6.46344e-09	7.36842e-10	8.97959e-09
0.76	1.17241e-09	2.97458e-08	1.31327e-08	9.63158e-09	2.66327e-08
0.72	2.45977e-09	3.30508e-08	1.08036e-08	9.47368e-10	3.16327e-09
0.68	1.95402e-09	2.83475e-08	1.2375e-08	7e-09	5.40816e-09
0.64	6.66667e-09	3.2839e-08	1.84456e-08	5.73684e-09	2.97959e-08
0.6	2.25287e-09	3.03814e-08	1.18418e-08	4.47368e-09	1.11224e-08
0.56	1.35632e-09	3.47881e-08	1.10468e-08	3.21053e-09	1.02041e-08
0.52	2.57471e-09	3.61864e-08	1.36565e-08	4.73684e-09	1.22449e-09
0.48	2.2069e-09	3.26271e-08	1.28427e-08	5.52632e-09	4.69388e-09
0.44	3.44828e-09	3.44068e-08	1.55085e-08	6.94737e-09	1.32653e-08
0.4	5.14943e-09	3.38559e-08	1.9091e-08	1e-08	2.7551e-09
0.36	2.87356e-09	3.72458e-08	1.82398e-08	1.22105e-08	3.57143e-09
0.32	5.6092e-09	3.73729e-08	2.1102e-08	1.12632e-08	2.34694e-09
0.28	3.58621e-09	3.26271e-08	2.14575e-08	1.85263e-08	1.86735e-08
0.24	2.91954e-09	3.58898e-08	1.75757e-08	1.14211e-08	8.77551e-09
0.2	6.50575e-09	3.24576e-08	1.92032e-08	7.68421e-09	1.12245e-08
0.16	6.71264e-09	3.94915e-08	2.22993e-08	1.01053e-08	1.93878e-09
0.12	4.82759e-10	3.60593e-08	1.2534e-08	7.47368e-09	1.93878e-09
0.08	1.74713e-09	2.91102e-08	4.70306e-08	7.21579e-08	2.18367e-08
0.04	2.75632e-08	2.20339e-08	2.27446e-07	3.54368e-07	1.74388e-07
0	1.52828e-07	2.62288e-08	1.02553e-06	1.56274e-06	6.73878e-07
-0.04	6.88989e-07	2.57076e-07	4.28594e-06	6.35484e-06	2.69755e-06
-0.08	2.91294e-06	1.22729e-06	1.64955e-05	2.37616e-05	1.05427e-05
-0.12	1.15825e-05	5.10513e-06	5.98565e-05	8.36353e-05	3.81002e-05
-0.16	4.14887e-05	1.95532e-05	0.000133894	0.000266237	0.000123531
-0.2	0.000133437	6.59148e-05	0.000406651	0.0007233	0.000361551
-0.24	0.000371244	0.000202791	0.00104	0.00173	0.000932602
-0.28	0.000884191	0.000532076	0.00225	0.00358	0.00209
-0.32	0.00185	0.00122	0.00427	0.00659	0.00417
-0.36	0.00344	0.00246	0.00727	0.011	0.00751
-0.4	0.00583	0.00446	0.01136	0.01707	0.0124
-0.44	0.00913	0.00741	0.01672	0.02485	0.01909
-0.48	0.01344	0.01144	0.02339	0.03458	0.02784
-0.52	0.01886	0.01671	0.03158	0.0464	0.03865
-0.56	0.02541	0.02323	0.04137	0.06031	0.05215
-0.6	0.03319	0.03115	0.05301	0.07639	0.06791
-0.64	0.04218	0.04045	0.06678	0.09471	0.08659
-0.68	0.05246	0.05124	0.08267	0.1157	0.10853
-0.72	0.06403	0.06369	0.10098	0.13908	0.13357
-0.76	0.07692	0.07772	0.12175	0.16515	0.16133
-0.8	0.09122	0.09348	0.14486	0.19395	0.19264
-0.84	0.10678	0.11115	0.17058	0.22516	0.22887
-0.88	0.12381	0.13043	0.19871	0.25906	0.26687
-0.92	0.14214	0.15176	0.22941	0.29539	0.30868
-0.96	0.16187	0.17469	0.26227	0.335	0.35452
-1	0.18309	0.20013	0.29718	0.37655	0.40251
-1.04	0.20551	0.22674	0.33453	0.42089	0.45614
-1.08	0.22938	0.25531	0.37338	0.46668	0.51168
-1.12	0.25431	0.28612	0.41389	0.51404	0.57155
-1.16	0.28024	0.3185	0.45607	0.5638	0.63398
-1.2	0.3072	0.35166	0.49963	0.61444	0.69843
-1.24	0.33467	0.38581	0.54366	0.66632	0.75947
-1.28	0.36294	0.42303	0.5891	0.72036	0.82787
-1.32	0.3916	0.4597	0.63538	0.77305	0.89895
-1.36	0.42089	0.49683	0.68104	0.82895	0.96942
-1.4	0.45	0.53442	0.72972	0.88645	1.04137
-1.44	0.47933	0.5737	0.7773	0.94237	1.1157
-1.48	0.50932	0.61275	0.82553	1.00009	1.18992
-1.52	0.53956	0.65273	0.87328	1.05683	1.26051
-1.56	0.56943	0.69261	0.92212	1.11619	1.33533
-1.6	0.5994	0.73218	0.96968	1.17345	1.40519
-1.64	0.62961	0.77461	1.01773	1.23023	1.47953
-1.68	0.65958	0.81304	1.0648	1.28841	1.55414
-1.72	0.68988	0.85427	1.11331	1.34844	1.62872
-1.76	0.71909	0.89299	1.16161	1.40418	1.69916
-1.8	0.74771	0.93369	1.2088	1.46262	1.77486
-1.84	0.77697	0.97148	1.25558	1.5215	1.84657
-1.88	0.80594	1.01053	1.3017	1.57699	1.92089
-1.92	0.8341	1.04947	1.34895	1.63281	1.99993
-1.96	0.86286	1.08722	1.39449	1.69091	2.06783
-2	0.89062	1.12153	1.43796	1.74306	2.13389
-2.04	0.91798	1.16046	1.48249	1.79769	2.20642
-2.08	0.94497	1.20053	1.52639	1.85094	2.27548
-2.12	0.97186	1.23683	1.57068	1.90371	2.34234
-2.16	0.9988	1.2742	1.61513	1.95508	2.41131
-2.2	1.02528	1.31064	1.65699	2.0111	2.48143
-2.24	1.05178	1.34602	1.69864	2.06007	2.54953
-2.28	1.07756	1.38037	1.73905	2.10981	2.61803
-2.32	1.103	1.41458	1.7804	2.15904	2.68626
-2.36	1.12793	1.45224	1.81914	2.20653	2.7504
-2.4	1.15298	1.48566	1.85795	2.25626	2.81056
-2.44	1.17916	1.51795	1.89806	2.30578	2.87019
-2.48	1.20323	1.55203	1.93641	2.3547	2.93665
-2.52	1.2283	1.58717	1.97475	2.40129	2.99672
-2.56	1.25337	1.61658	2.01357	2.4466	3.05509
-2.6	1.2755	1.65168	2.0498	2.49488	3.1178
-2.64	1.29834	1.68406	2.08189	2.53986	3.17612
-2.68	1.32059	1.71458	2.12083	2.58444	3.24222
-2.72	1.34399	1.74536	2.15665	2.62818	3.30413
-2.76	1.36532	1.77495	2.18849	2.66945	3.35745
-2.8	1.38755	1.80603	2.22392	2.71333	3.41621
-2.84	1.40868	1.83678	2.25807	2.7568	3.46651
-2.88	1.42921	1.86234	2.28636	2.79643	3.51944
-2.92	1.45036	1.89143	2.31906	2.83748	3.56938
-2.96	1.47118	1.92199	2.35008	2.87853	3.6232
-3	1.49171	1.95111	2.38087	2.91545	3.67636
-3.04	1.50992	1.98008	2.41285	2.95819	3.72589
-3.08	1.52914	2.01064	2.43997	2.99716	3.78033
-3.12	1.54949	2.0412	2.46775	3.03097	3.83611
-3.16	1.57032	2.07176	2.49793	3.0673	3.88496
-3.2	1.59115	2.10232	2.52502	3.10276	3.93356
-3.24	1.61197	2.13288	2.55061	3.13822	3.98216
-3.28	1.6328	2.16344	2.57628	3.17367	4.03077

## Sheet: b
Transferred Pt	TLM
L (μm)	Total resistance (Ω cm)	Total resistance (Ω cm)
	n2D =6.2E12 (cm-2)	n2D =7.9E12 (cm-2)
7.2	66.5882	50.6204
4.9	49.206	39.2045
3.6	41.8692	33.2906
2	30.9811	25.0233
0.9	23.5493	19.0506

## Sheet: c
Transferred Pt	TLM
Contact resistance (Ω cm)	Counts
14	1
16	4
18	3
20	5
22	2

## Sheet: d
	Transferred Pt	Transferred Au	Evap. Au
Temp.(K)	Contact resistance (Ω cm)	Contact resistance (Ω cm)	Contact resistance (Ω cm)
80	16.1734	57.996	--
100	16.7737	60.425	8430.16
120	15.8103	61.2925	9127.98
140	15.4252	57.4662	4163.4
160	15.6371	58.4007	4100.1
180	15.7325	61.2001	3201.16
200	16.6454	59.2469	2736.92
220	16.4732	57.7224	2005.6
240	16.294	56.8711	1681.4
260	15.4792	56.7129	1470.54
280	16.371	59.3351	1292.18
300	16.0075	60.649	966.96

## Sheet: e
	Tran. Au	Tran. Pt	Evap. Au
1000/T	ln(ID/T1.5)	ln(ID/T1.5)	ln(ID/T1.5)
	VGS=-3;Vds=-0.3	VGS=-3;Vds=-0.3	VGS=-3;Vds=-1
10	-20.7567	-20.304	-23.5305
8.33333	-20.8408	-20.3751	-23.3226
7.14286	-20.959	-20.5077	-23.0586
6.25	-21.0592	-20.5926	-22.7893
5.55556	-21.1841	-20.7261	-22.6999
5	-21.3153	-20.8516	-22.5946
4.54545	-21.4452	-20.9843	-22.3667
4.16667	-21.5862	-21.1997	-22.3149
3.84615	-21.7241	-21.3169	-22.2815
3.57143	-21.8696	-21.4254	-22.4026
3.33333	-22.0186	-21.58	-22.4632

## Sheet: f-Data
Mobility				SS				Ion/Ioff				Vth
Tran. Pt	Tran. Au	Evap. Au		Tran. Pt	Tran. Au	Evap. Au		Tran. Pt	Tran. Au	Evap. Au		Tran. Pt	Tran. Au	Evap. Au
μ (cm2V-1s-1)	μ (cm2V-1s-1)	μ (cm2V-1s-1)		SS (mV/dec)	SS (mV/dec)	SS (mV/dec)		Log (Ion/Ioff)	Log (Ion/Ioff)	Log (Ion/Ioff)		Vth (V)	Vth (V)	Vth (V)
13.12	9.75	3.67		59.8	60	90		8.41	7.41	7.26		-0.24	-0.15	-0.68
13.71	10.85	3.39		60	61.5	95.89		8.86	7.63	5.98		-0.28	-0.3	-0.81
13.92	11.23	3.08		60.08	61.67	83.67		8.1	7.71	5.97		-0.22	-0.22	-0.65
13.95	11.84	2.48		60.1	62.2	93.4		8.26	7.69	6.82		-0.22	-0.25	-0.65
14.13	12.5	1.88		60.2	62.71	91.27		7.97	7.85	6.39		-0.22	-0.2	-0.7
14.29	12.8	1.88		60.5	62.97	85.55		8.29	7.64	7.34		-0.16	-0.42	-0.69
14.58	12.87	2.07		60.5	63.4	91.75		8.17	8.28	6.23		-0.11	-0.25	-0.84
14.67	12.9	3.74		60.73	63.5	102.95		8.52	7.73	6.51		-0.19	-0.21	-0.85
14.73	13.3	3.46		60.78	63.6	119.03		8.97	7.57	5.9		-0.14	-0.29	-0.86
14.9	13.75	3.14		60.8	64.18	108.24		8.92	7.52	6.05		-0.13	-0.3	-0.84
14.92	13.76	2.53		60.9	64.24	102.18		8.49	6.97	5.98		-0.1	-0.3	-0.76
15.23	13.85	1.91		61.1	64.5	94.79		8.16	8.32	5.85		-0.16	-0.32	-0.88
15.3	13.9	4.32		61.14	65.3	95.88		8.01	7.01	6.32		-0.18	-0.24	-0.72
15.35	14.29	2.11		61.15	65.4	97.55		7.99	7.61	5.77		-0.22	-0.25	-0.84
15.45	14.43	4.4		61.2	65.7	113.7		8.29	7.11	6.14		-0.24	-0.24	-0.83
15.47	15.4	4.07		61.2	66.1	95.95		8.37	6.89	5.85		-0.24	-0.29	-0.64
15.64		3.7		61.34		86.55		8.12		6.35		-0.22		-0.68
15.73		1.97		61.39		103.44		7.96		6.51		-0.12		-0.67
15.75		2.25		61.5		89.05		8.57		5.99		-0.28		-0.8
15.88		2.36		61.66		89.51		8.4		6.39		-0.15		-0.81
15.9		2.48		61.66		97.65		8.17		5.92		-0.14		-0.8
15.98		--		61.66				8.26				-0.26
16.01				61.7				8.31				-0.26
16.01				61.9				8.06				-0.17
16.09				61.9				8.21				-0.28
16.17				62.01				8.09				-0.23
16.2				62.03				8.5				-0.23
16.24				62.12				9.01				-0.23
16.29				62.14				8.2				-0.22
16.33				62.14				8.46				-0.29
16.36				62.2				8.4				-0.09
16.4				62.21				8.25				-0.09
16.46				62.25				8.63				-0.12
16.57				62.7				8.19				-0.12
16.81				62.73				8.71				-0.12
16.89				62.8				8.34				-0.12
16.9				62.83				8.42				-0.12
17.06				62.87				8.3				-0.13
17.2				62.93				8.4				-0.14
17.45				62.93				8.64				-0.15
17.55				63.03				8.23				-0.15
18.01				63.2				8.69				-0.15
								8.52				-0.15
								7.62				-0.16

## Sheet: f-Fitting
C10-DNTT		Contact	Total	Mean	Standard deviation	Sum	Minimum	Median	Maximum
	Mobility	Tran. Pt	42	15.7524	1.11078	661.6	13.12	15.94	18.01
		Tran. Au	16	12.9637	1.46495	207.42	9.75	13.1	15.4
		Evap. Au	21	2.89979	0.85656	60.8955	1.87561	2.52744	4.40469
	SS	Tran. Pt	42	61.6193	0.93896	2588.01	59.8	61.66	63.2
		Tran. Au	16	63.5606	1.68553	1016.97	60	63.55	66.1
		Evap. Au	21	96.572	9.10745	2028.01	83.6749	95.8789	119.025
	Ion/Ioff	Tran. Pt	44	8.35187	0.28719	367.482	7.62297	8.30665	9.01093
		Tran. Au	16	7.55659	0.41524	120.905	6.88572	7.61577	8.31815
		Evap. Au	21	6.26254	0.43801	131.513	5.77439	6.13967	7.33827
	Vth	Tran. Pt	44	-0.18065	0.05892	-7.94881	-0.28894	-0.1604	-0.08896
		Tran. Au	16	-0.26454	0.06154	-4.23268	-0.42306	-0.2496	-0.15171
		Evap. Au	21	-0.7619	0.08195	-16	-0.88	-0.8	-0.64

## Sheet: g-Data
Tran. Pt	Tran. Pt	Tran. Pt	Tran. Au	Tran. Au	Tran. Au	Evap. Au
C10-DNTT	C8-BTBT	Ph-BTBT-C10	C10-DNTT	C8-BTBT	Ph-BTBT-C10	C10-DNTT
Contact resistance (Ω cm）	Contact resistance (Ω cm）	Contact resistance (Ω cm）	Contact resistance (Ω cm）	Contact resistance (Ω cm）	Contact resistance (Ω cm）	Contact resistance (Ω cm）
14.03	54.0937	115.938	53.467	83.9	182.895	585
16.0075	66.6455	135.44	57.4662	90.4	197.4	750.4
17.4121	67.7174	137.384	57.7224	91.1376	199.308	926.6
17.4732	68.4487	137.942	57.996	91.3924	202.817	966.96
17.75	68.6609	138.9	58.4007	92.4739	205.936	1058.6
18.356	69.4	140.709	59.2469	94.6867	206.326
18.42	71.2	141.994	60.425	96.4449	206.548
19.9811	72.7946	147.22	60.649	96.9	207.727
20.86	74.2159	157.118	61.2001	98.6793	212.922
20.9108	76.6974		61.2925	99.4393	217.365
21.42			62.43	102.835	217.544
21.6078			64.5	103.63	222.682
21.64			70.8
22.287
23.1142

## Sheet: g-Fitting
Contact	Materials	Total	Mean	Standard deviation	Sum	Minimum	Median	Maximum
Tran. Pt	C10-DNTT	15	19.418	2.58612	291.27	14.03	19.9811	23.1142
Tran. Pt	C8-BTBT	10	69.078	5.86327	690.78	55	69.0304	76.6974
Tran. Pt	Ph-BTBT-C10	9	139.167	10.9666	1252.51	115.8	138.9	157.118
Tran. Au	C10-DNTT	13	60.4053	4.1851	785.269	53.14	60.425	70.8
Tran. Au	C8-BTBT	12	95.16	5.66718	1141.92	83.9	95.5658	103.63
Tran. Au	Ph-BTBT-C10	12	207.591	8.64603	2491.09	194.52	206.437	222.682
Evap. Au	C10-DNTT	5	857.512	189.027	4287.56	585	926.6	1058.6

## Sheet: h
	C10-DNTT		C8-BTBT		Ph-BTBT-C10	C10-DNTT-THIS WORK		C8-BTBT-THIS WORK		Ph-BTBT-C10-THIS WORK		IDTBT		Cn-DNBDT-NW	C8-DNBDT-NW	C9-DNBDT-NW	DPh-DNTT		P3HT		Pentacene		PDPP
n (1013 cm-2)	Rc (Ωcm)	Rc (Ωcm)	Rc (Ωcm)	Rc (Ωcm)	Rc (Ωcm)	n (1013 cm-2)	Rc (Ωcm)	n (1013 cm-2)	Rc (Ωcm)	n (1013 cm-2)	Rc (Ωcm)	n (1013 cm-2)	Rc (Ωcm)	n (1013 cm-2)	Rc (Ωcm)	Rc (Ωcm)	n (1013 cm-2)	Rc (Ωcm)	n (1013 cm-2)	Rc (Ωcm)	n (1013 cm-2)	Rc (Ωcm)	n (1013 cm-2)	Rc (Ωcm)
0.52	90	--	--	--	--	--	--			--	--	0.4	80	0.48	47		0.66	12	16	1	0.4	80	2.4	2.7
0.56	40	--	--	--	--	0.79	14.03	0.6	54	0.6	115.9			0.3	--	60	0.8	29
0.17	--	490	--	--	--	--	--	--	--	--	--			0.16	--	50	0.64	10
0.05	--	298	--	--	--	--	--	--	--	--	--
0.09	--	--	100	--	--	--	--	--	--	--	--
0.1	--	--	--	--	--	--	--	--	--	--	--
0.11	--	--	--	400	--	--	--	--	--	--	--
0.12	--	--	200	--	--	--	--	--	--	--	--
0.14	--	--	--	--	1200	--	--	--	--	--	--
0.13	--	--	--	--	2100	--	--	--	--	--	--
0.08					3800	--	--	--	--	--	--

[truncated: 1 more sheets: h-limit]
