# Supplementary material for: Ultralow contact resistance in organic transistors via orbital hybridization
Source: Nat Commun. 2023 Jan 19;14:324. doi: 10.1038/s41467-023-36006-0 (PMC9852566; doi:10.1038/s41467-023-36006-0)
Supplement: Supplementary file 2 — Source Data [file 41467_2023_36006_MOESM2_ESM.zip › Source Data/Source Data Fig. 3.xlsx]

## Sheet: a
	C10-DNTT		Pt		Au
	E-Evac (eV)	Total DOS (arb. u.)	E-Evac (eV)	Total DOS (arb. u.)	E-Evac (eV)	Total DOS (arb. u.)
	-9.0097	54.2	-9.7028	9.274	-10.3176	8.46
	-8.9997	53.84	-9.6928	9.342	-10.3076	8.802
	-8.9897	53.22	-9.6828	9.496	-10.2976	9.163
	-8.9797	52.29	-9.6728	9.719	-10.2876	9.509
	-8.9697	51.12	-9.6628	9.965	-10.2776	9.82
	-8.9597	49.87	-9.6528	10.16	-10.2676	10.08
	-8.9497	48.79	-9.6428	10.24	-10.2576	10.26
	-8.9397	48.22	-9.6328	10.16	-10.2476	10.34
	-8.9297	48.42	-9.6228	9.912	-10.2376	10.29
	-8.9197	49.47	-9.6128	9.545	-10.2276	10.09
	-8.9097	51.24	-9.6028	9.138	-10.2176	9.74
	-8.8997	53.45	-9.5928	8.778	-10.2076	9.275
	-8.8897	55.78	-9.5828	8.531	-10.1976	8.75
	-8.8797	57.98	-9.5728	8.424	-10.1876	8.257
	-8.8697	59.97	-9.5628	8.44	-10.1776	7.911
	-8.8597	61.69	-9.5528	8.535	-10.1676	7.842
	-8.8497	63.07	-9.5428	8.656	-10.1576	8.163
	-8.8397	63.88	-9.5328	8.772	-10.1476	8.934
	-8.8297	63.81	-9.5228	8.886	-10.1376	10.14
	-8.8197	62.5	-9.5128	9.031	-10.1276	11.65
	-8.8097	59.72	-9.5028	9.255	-10.1176	13.29
	-8.7997	55.51	-9.4928	9.593	-10.1076	14.84
	-8.7897	50.11	-9.4828	10.04	-10.0976	16.09
	-8.7797	44	-9.4728	10.58	-10.0876	16.95
	-8.7697	37.78	-9.4628	11.14	-10.0776	17.39
	-8.7597	32.05	-9.4528	11.68	-10.0676	17.48
	-8.7497	27.36	-9.4428	12.19	-10.0576	17.34
	-8.7397	24.11	-9.4328	12.69	-10.0476	17.08
	-8.7297	22.46	-9.4228	13.19	-10.0376	16.77
	-8.7197	22.31	-9.4128	13.71	-10.0276	16.46
	-8.7097	23.34	-9.4028	14.22	-10.0176	16.13
	-8.6997	25.06	-9.3928	14.67	-10.0076	15.79
	-8.6897	26.94	-9.3828	14.97	-9.9976	15.41
	-8.6797	28.52	-9.3728	15.05	-9.9876	14.99
	-8.6697	29.46	-9.3628	14.91	-9.9776	14.55
	-8.6597	29.63	-9.3528	14.6	-9.9676	14.12
	-8.6497	29.01	-9.3428	14.24	-9.9576	13.75
	-8.6397	27.71	-9.3328	13.94	-9.9476	13.47
	-8.6297	25.91	-9.3228	13.8	-9.9376	13.31
	-8.6197	23.76	-9.3128	13.85	-9.9276	13.3
	-8.6097	21.45	-9.3028	14.04	-9.9176	13.43
	-8.5997	19.1	-9.2928	14.29	-9.9076	13.67
	-8.5897	16.82	-9.2828	14.46	-9.8976	13.99
	-8.5797	14.68	-9.2728	14.44	-9.8876	14.32
	-8.5697	12.75	-9.2628	14.13	-9.8776	14.63
	-8.5597	11.08	-9.2528	13.56	-9.8676	14.89
	-8.5497	9.688	-9.2428	12.78	-9.8576	15.12
	-8.5397	8.628	-9.2328	11.95	-9.8476	15.32
	-8.5297	7.936	-9.2228	11.24	-9.8376	15.51
	-8.5197	7.659	-9.2128	10.8	-9.8276	15.65
	-8.5097	7.841	-9.2028	10.74	-9.8176	15.71
	-8.4997	8.516	-9.1928	11.06	-9.8076	15.61
	-8.4897	9.691	-9.1828	11.71	-9.7976	15.29
	-8.4797	11.32	-9.1728	12.62	-9.7876	14.73
	-8.4697	13.3	-9.1628	13.67	-9.7776	13.96
	-8.4597	15.45	-9.1528	14.78	-9.7676	13.07
	-8.4497	17.54	-9.1428	15.86	-9.7576	12.16
	-8.4397	19.35	-9.1328	16.85	-9.7476	11.37
	-8.4297	20.69	-9.1228	17.66	-9.7376	10.81
	-8.4197	21.49	-9.1128	18.23	-9.7276	10.53
	-8.4097	21.79	-9.1028	18.5	-9.7176	10.56
	-8.3997	21.75	-9.0928	18.45	-9.7076	10.87
	-8.3897	21.57	-9.0828	18.09	-9.6976	11.41
	-8.3797	21.41	-9.0728	17.49	-9.6876	12.08
	-8.3697	21.39	-9.0628	16.74	-9.6776	12.8
	-8.3597	21.55	-9.0528	15.97	-9.6676	13.46
	-8.3497	21.84	-9.0428	15.33	-9.6576	13.94
	-8.3397	22.19	-9.0328	14.95	-9.6476	14.17
	-8.3297	22.54	-9.0228	14.91	-9.6376	14.12
	-8.3197	22.88	-9.0128	15.22	-9.6276	13.8
	-8.3097	23.21	-9.0028	15.8	-9.6176	13.34
	-8.2997	23.56	-8.9928	16.47	-9.6076	12.86
	-8.2897	23.94	-8.9828	17.04	-9.5976	12.53
	-8.2797	24.24	-8.9728	17.31	-9.5876	12.49
	-8.2697	24.28	-8.9628	17.17	-9.5776	12.82
	-8.2597	23.84	-8.9528	16.63	-9.5676	13.53
	-8.2497	22.73	-8.9428	15.78	-9.5576	14.58
	-8.2397	20.88	-8.9328	14.81	-9.5476	15.84
	-8.2297	18.4	-8.9228	13.87	-9.5376	17.14
	-8.2197	15.6	-8.9128	13.11	-9.5276	18.3
	-8.2097	12.83	-8.9028	12.59	-9.5176	19.13
	-8.1997	10.47	-8.8928	12.3	-9.5076	19.51
	-8.1897	8.782	-8.8828	12.17	-9.4976	19.41
	-8.1797	7.87	-8.8728	12.17	-9.4876	18.89
	-8.1697	7.709	-8.8628	12.24	-9.4776	18.11
	-8.1597	8.174	-8.8528	12.36	-9.4676	17.31
	-8.1497	9.092	-8.8428	12.52	-9.4576	16.74
	-8.1397	10.28	-8.8328	12.72	-9.4476	16.56
	-8.1297	11.56	-8.8228	12.91	-9.4376	16.88
	-8.1197	12.78	-8.8128	13.04	-9.4276	17.62
	-8.1097	13.81	-8.8028	13.09	-9.4176	18.64
	-8.0997	14.55	-8.7928	13.05	-9.4076	19.71
	-8.0897	14.97	-8.7828	12.94	-9.3976	20.61
	-8.0797	15.1	-8.7728	12.8	-9.3876	21.18
	-8.0697	14.99	-8.7628	12.7	-9.3776	21.38
	-8.0597	14.73	-8.7528	12.69	-9.3676	21.27
	-8.0497	14.39	-8.7428	12.79	-9.3576	20.98
	-8.0397	13.99	-8.7328	13.01	-9.3476	20.67
	-8.0297	13.49	-8.7228	13.31	-9.3376	20.49
	-8.0197	12.83	-8.7128	13.67	-9.3276	20.49
	-8.0097	11.93	-8.7028	14.02	-9.3176	20.65
	-7.9997	10.78	-8.6928	14.28	-9.3076	20.92
	-7.9897	9.368	-8.6828	14.4	-9.2976	21.19
	-7.9797	7.785	-8.6728	14.31	-9.2876	21.37
	-7.9697	6.147	-8.6628	14	-9.2776	21.43
	-7.9597	4.587	-8.6528	13.5	-9.2676	21.42
	-7.9497	3.222	-8.6428	12.88	-9.2576	21.43
	-7.9397	2.121	-8.6328	12.27	-9.2476	21.58
	-7.9297	1.306	-8.6228	11.77	-9.2376	21.95
	-7.9197	0.75	-8.6128	11.49	-9.2276	22.53
	-7.9097	0.401	-8.6028	11.5	-9.2176	23.19
	-7.8997	0.1993	-8.5928	11.79	-9.2076	23.74
	-7.8897	0.09206	-8.5828	12.34	-9.1976	23.98
	-7.8797	0.03967	-8.5728	13.06	-9.1876	23.75
	-7.8697	0.01652	-8.5628	13.82	-9.1776	23.02
	-7.8597	0.00834	-8.5528	14.53	-9.1676	21.87
	-7.8497	0.00905	-8.5428	15.07	-9.1576	20.48
	-7.8397	0.01862	-8.5328	15.37	-9.1476	19.08
	-7.8297	0.04255	-8.5228	15.39	-9.1376	17.87
	-7.8197	0.09255	-8.5128	15.11	-9.1276	16.98
	-7.8097	0.1874	-8.5028	14.55	-9.1176	16.44
	-7.7997	0.3527	-8.4928	13.73	-9.1076	16.2
	-7.7897	0.6172	-8.4828	12.67	-9.0976	16.18
	-7.7797	1.006	-8.4728	11.42	-9.0876	16.27
	-7.7697	1.529	-8.4628	10.07	-9.0776	16.41
	-7.7597	2.171	-8.4528	8.691	-9.0676	16.55
	-7.7497	2.89	-8.4428	7.406	-9.0576	16.66
	-7.7397	3.618	-8.4328	6.324	-9.0476	16.73
	-7.7297	4.283	-8.4228	5.54	-9.0376	16.74
	-7.7197	4.828	-8.4128	5.114	-9.0276	16.74
	-7.7097	5.238	-8.4028	5.052	-9.0176	16.74
	-7.6997	5.552	-8.3928	5.3	-9.0076	16.78
	-7.6897	5.862	-8.3828	5.75	-8.9976	16.88
	-7.6797	6.297	-8.3728	6.27	-8.9876	17.04
	-7.6697	7.004	-8.3628	6.736	-8.9776	17.21
	-7.6597	8.119	-8.3528	7.073	-8.9676	17.33
	-7.6497	9.748	-8.3428	7.276	-8.9576	17.33
	-7.6397	11.94	-8.3328	7.406	-8.9476	17.18
	-7.6297	14.64	-8.3228	7.565	-8.9376	16.89
	-7.6197	17.73	-8.3128	7.856	-8.9276	16.49
	-7.6097	20.95	-8.3028	8.346	-8.9176	16.08
	-7.5997	23.99	-8.2928	9.044	-8.9076	15.71
	-7.5897	26.53	-8.2828	9.901	-8.8976	15.42
	-7.5797	28.31	-8.2728	10.81	-8.8876	15.21
	-7.5697	29.19	-8.2628	11.66	-8.8776	15.04
	-7.5597	29.18	-8.2528	12.3	-8.8676	14.84
	-7.5497	28.42	-8.2428	12.64	-8.8576	14.59
	-7.5397	27.11	-8.2328	12.64	-8.8476	14.27
	-7.5297	25.45	-8.2228	12.31	-8.8376	13.92
	-7.5197	23.61	-8.2128	11.74	-8.8276	13.58
	-7.5097	21.66	-8.2028	11.07	-8.8176	13.29
	-7.4997	19.62	-8.1928	10.43	-8.8076	13.05
	-7.4897	17.52	-8.1828	9.932	-8.7976	12.83
	-7.4797	15.4	-8.1728	9.642	-8.7876	12.59
	-7.4697	13.36	-8.1628	9.553	-8.7776	12.31
	-7.4597	11.54	-8.1528	9.614	-8.7676	12.02
	-7.4497	10.07	-8.1428	9.752	-8.7576	11.77
	-7.4397	9.036	-8.1328	9.904	-8.7476	11.63
	-7.4297	8.46	-8.1228	10.04	-8.7376	11.69
	-7.4197	8.293	-8.1128	10.15	-8.7276	11.96
	-7.4097	8.431	-8.1028	10.26	-8.7176	12.42
	-7.3997	8.744	-8.0928	10.39	-8.7076	13.02
	-7.3897	9.111	-8.0828	10.54	-8.6976	13.67
	-7.3797	9.439	-8.0728	10.72	-8.6876	14.3
	-7.3697	9.677	-8.0628	10.91	-8.6776	14.86
	-7.3597	9.802	-8.0528	11.09	-8.6676	15.31
	-7.3497	9.807	-8.0428	11.22	-8.6576	15.66
	-7.3397	9.687	-8.0328	11.24	-8.6476	15.95
	-7.3297	9.441	-8.0228	11.1	-8.6376	16.19
	-7.3197	9.076	-8.0128	10.73	-8.6276	16.43
	-7.3097	8.625	-8.0028	10.12	-8.6176	16.65
	-7.2997	8.151	-7.9928	9.29	-8.6076	16.83
	-7.2897	7.726	-7.9828	8.362	-8.5976	16.92
	-7.2797	7.415	-7.9728	7.489	-8.5876	16.88
	-7.2697	7.253	-7.9628	6.843	-8.5776	16.7
	-7.2597	7.237	-7.9528	6.573	-8.5676	16.38
	-7.2497	7.334	-7.9428	6.764	-8.5576	15.94
	-7.2397	7.483	-7.9328	7.419	-8.5476	15.43
	-7.2297	7.619	-7.9228	8.446	-8.5376	14.88
	-7.2197	7.674	-7.9128	9.667	-8.5276	14.3
	-7.2097	7.594	-7.9028	10.85	-8.5176	13.71
	-7.1997	7.35	-7.8928	11.77	-8.5076	13.13
	-7.1897	6.955	-7.8828	12.25	-8.4976	12.6
	-7.1797	6.458	-7.8728	12.21	-8.4876	12.14
	-7.1697	5.941	-7.8628	11.69	-8.4776	11.85
	-7.1597	5.495	-7.8528	10.84	-8.4676	11.78
	-7.1497	5.201	-7.8428	9.847	-8.4576	11.99
	-7.1397	5.11	-7.8328	8.902	-8.4476	12.52
	-7.1297	5.233	-7.8228	8.142	-8.4376	13.32
	-7.1197	5.536	-7.8128	7.637	-8.4276	14.28
	-7.1097	5.938	-7.8028	7.391	-8.4176	15.27
	-7.0997	6.331	-7.7928	7.368	-8.4076	16.09
	-7.0897	6.6	-7.7828	7.51	-8.3976	16.62
	-7.0797	6.648	-7.7728	7.757	-8.3876	16.77
	-7.0697	6.421	-7.7628	8.054	-8.3776	16.53
	-7.0597	5.918	-7.7528	8.357	-8.3676	15.99
	-7.0497	5.189	-7.7428	8.63	-8.3576	15.27
	-7.0397	4.319	-7.7328	8.849	-8.3476	14.49
	-7.0297	3.405	-7.7228	9.001	-8.3376	13.77
	-7.0197	2.54	-7.7128	9.089	-8.3276	13.17
	-7.0097	1.788	-7.7028	9.131	-8.3176	12.71
	-6.9997	1.189	-7.6928	9.152	-8.3076	12.41
	-6.9897	0.7507	-7.6828	9.18	-8.2976	12.27
	-6.9797	0.4668	-7.6728	9.24	-8.2876	12.29
	-6.9697	0.3259	-7.6628	9.345	-8.2776	12.46
	-6.9597	0.3298	-7.6528	9.506	-8.2676	12.77
	-6.9497	0.507	-7.6428	9.735	-8.2576	13.19
	-6.9397	0.9218	-7.6328	10.05	-8.2476	13.67
	-6.9297	1.673	-7.6228	10.47	-8.2376	14.18
	-6.9197	2.876	-7.6128	10.99	-8.2276	14.68
	-6.9097	4.633	-7.6028	11.57	-8.2176	15.14
	-6.8997	6.984	-7.5928	12.16	-8.2076	15.55
	-6.8897	9.87	-7.5828	12.69	-8.1976	15.92
	-6.8797	13.11	-7.5728	13.12	-8.1876	16.26
	-6.8697	16.41	-7.5628	13.43	-8.1776	16.62
	-6.8597	19.44	-7.5528	13.64	-8.1676	17.05
	-6.8497	21.9	-7.5428	13.75	-8.1576	17.58
	-6.8397	23.59	-7.5328	13.78	-8.1476	18.18
	-6.8297	24.46	-7.5228	13.71	-8.1376	18.77
	-6.8197	24.64	-7.5128	13.55	-8.1276	19.25
	-6.8097	24.34	-7.5028	13.29	-8.1176	19.48
	-6.7997	23.8	-7.4928	12.98	-8.1076	19.37
	-6.7897	23.21	-7.4828	12.7	-8.0976	18.91
	-6.7797	22.67	-7.4728	12.5	-8.0876	18.15
	-6.7697	22.18	-7.4628	12.44	-8.0776	17.21
	-6.7597	21.64	-7.4528	12.52	-8.0676	16.19
	-6.7497	20.93	-7.4428	12.72	-8.0576	15.22
	-6.7397	19.96	-7.4328	12.96	-8.0476	14.38
	-6.7297	18.68	-7.4228	13.18	-8.0376	13.74
	-6.7197	17.17	-7.4128	13.27	-8.0276	13.34
	-6.7097	15.55	-7.4028	13.17	-8.0176	13.19
	-6.6997	13.97	-7.3928	12.84	-8.0076	13.3
	-6.6897	12.55	-7.3828	12.27	-7.9976	13.61
	-6.6797	11.37	-7.3728	11.52	-7.9876	14.03
	-6.6697	10.39	-7.3628	10.68	-7.9776	14.44
	-6.6597	9.587	-7.3528	9.845	-7.9676	14.74
	-6.6497	8.892	-7.3428	9.09	-7.9576	14.83
	-6.6397	8.297	-7.3328	8.457	-7.9476	14.68
	-6.6297	7.837	-7.3228	7.953	-7.9376	14.33
	-6.6197	7.595	-7.3128	7.566	-7.9276	13.86
	-6.6097	7.662	-7.3028	7.278	-7.9176	13.39
	-6.5997	8.093	-7.2928	7.086	-7.9076	13.03
	-6.5897	8.87	-7.2828	6.996	-7.8976	12.83
	-6.5797	9.885	-7.2728	7.012	-7.8876	12.82
	-6.5697	10.95	-7.2628	7.129	-7.8776	12.96
	-6.5597	11.87	-7.2528	7.319	-7.8676	13.21
	-6.5497	12.46	-7.2428	7.533	-7.8576	13.49
	-6.5397	12.63	-7.2328	7.719	-7.8476	13.76
	-6.5297	12.42	-7.2228	7.832	-7.8376	13.98
	-6.5197	11.94	-7.2128	7.857	-7.8276	14.14
	-6.5097	11.33	-7.2028	7.815	-7.8176	14.25
	-6.4997	10.75	-7.1928	7.761	-7.8076	14.31
	-6.4897	10.3	-7.1828	7.766	-7.7976	14.31
	-6.4797	10.01	-7.1728	7.898	-7.7876	14.24
	-6.4697	9.881	-7.1628	8.202	-7.7776	14.12
	-6.4597	9.841	-7.1528	8.678	-7.7676	13.97
	-6.4497	9.813	-7.1428	9.282	-7.7576	13.81
	-6.4397	9.715	-7.1328	9.927	-7.7476	13.69
	-6.4297	9.479	-7.1228	10.51	-7.7376	13.62
	-6.4197	9.062	-7.1128	10.92	-7.7276	13.59
	-6.4097	8.462	-7.1028	11.09	-7.7176	13.6
	-6.3997	7.724	-7.0928	11	-7.7076	13.67
	-6.3897	6.929	-7.0828	10.66	-7.6976	13.81
	-6.3797	6.181	-7.0728	10.13	-7.6876	14.05
	-6.3697	5.577	-7.0628	9.508	-7.6776	14.41
	-6.3597	5.182	-7.0528	8.879	-7.6676	14.86
	-6.3497	5.017	-7.0428	8.343	-7.6576	15.37
	-6.3397	5.047	-7.0328	7.985	-7.6476	15.86
	-6.3297	5.198	-7.0228	7.863	-7.6376	16.28
	-6.3197	5.374	-7.0128	8.002	-7.6276	16.57
	-6.3097	5.478	-7.0028	8.379	-7.6176	16.69
	-6.2997	5.438	-6.9928	8.927	-7.6076	16.65
	-6.2897	5.219	-6.9828	9.538	-7.5976	16.44
	-6.2797	4.827	-6.9728	10.08	-7.5876	16.11
	-6.2697	4.301	-6.9628	10.43	-7.5776	15.69
	-6.2597	3.697	-6.9528	10.5	-7.5676	15.24
	-6.2497	3.07	-6.9428	10.26	-7.5576	14.78
	-6.2397	2.464	-6.9328	9.756	-7.5476	14.34
	-6.2297	1.906	-6.9228	9.115	-7.5376	13.96
	-6.2197	1.417	-6.9128	8.492	-7.5276	13.66
	-6.2097	1.006	-6.9028	8.042	-7.5176	13.43
	-6.1997	0.679	-6.8928	7.874	-7.5076	13.28
	-6.1897	0.4329	-6.8828	8.027	-7.4976	13.17
	-6.1797	0.2597	-6.8728	8.465	-7.4876	13.09
	-6.1697	0.1466	-6.8628	9.101	-7.4776	12.99
	-6.1597	0.0796	-6.8528	9.822	-7.4676	12.88
	-6.1497	0.0465	-6.8428	10.53	-7.4576	12.78
	-6.1397	0.04072	-6.8328	11.14	-7.4476	12.75
	-6.1297	0.06394	-6.8228	11.62	-7.4376	12.85
	-6.1197	0.1288	-6.8128	11.95	-7.4276	13.13
	-6.1097	0.2614	-6.8028	12.14	-7.4176	13.6
	-6.0997	0.5021	-6.7928	12.21	-7.4076	14.19
	-6.0897	0.9029	-6.7828	12.2	-7.3976	14.78
	-6.0797	1.52	-6.7728	12.15	-7.3876	15.25
	-6.0697	2.397	-6.7628	12.11	-7.3776	15.51
	-6.0597	3.552	-6.7528	12.1	-7.3676	15.52
	-6.0497	4.953	-6.7428	12.14	-7.3576	15.32
	-6.0397	6.518	-6.7328	12.18	-7.3476	14.98
	-6.0297	8.115	-6.7228	12.19	-7.3376	14.6
	-6.0197	9.586	-6.7128	12.14	-7.3276	14.25
	-6.0097	10.78	-6.7028	12	-7.3176	14.02
	-5.9997	11.59	-6.6928	11.76	-7.3076	13.95
	-5.9897	11.98	-6.6828	11.46	-7.2976	14.1
	-5.9797	12	-6.6728	11.11	-7.2876	14.49
	-5.9697	11.77	-6.6628	10.76	-7.2776	15.1
	-5.9597	11.44	-6.6528	10.45	-7.2676	15.87
	-5.9497	11.18	-6.6428	10.22	-7.2576	16.69
	-5.9397	11.09	-6.6328	10.1	-7.2476	17.43
	-5.9297	11.22	-6.6228	10.09	-7.2376	17.99
	-5.9197	11.53	-6.6128	10.16	-7.2276	18.32
	-5.9097	11.95	-6.6028	10.25	-7.2176	18.48
	-5.8997	12.35	-6.5928	10.3	-7.2076	18.58
	-5.8897	12.59	-6.5828	10.25	-7.1976	18.77
	-5.8797	12.57	-6.5728	10.12	-7.1876	19.12
	-5.8697	12.2	-6.5628	9.902	-7.1776	19.65
	-5.8597	11.45	-6.5528	9.655	-7.1676	20.3
	-5.8497	10.36	-6.5428	9.418	-7.1576	20.97
	-5.8397	9.014	-6.5328	9.216	-7.1476	21.59
	-5.8297	7.549	-6.5228	9.048	-7.1376	22.11
	-5.8197	6.126	-6.5128	8.893	-7.1276	22.52
	-5.8097	4.903	-6.5028	8.715	-7.1176	22.85
	-5.7997	4	-6.4928	8.474	-7.1076	23.05
	-5.7897	3.484	-6.4828	8.141	-7.0976	23.09
	-5.7797	3.349	-6.4728	7.705	-7.0876	22.91
	-5.7697	3.519	-6.4628	7.181	-7.0776	22.5
	-5.7597	3.866	-6.4528	6.611	-7.0676	21.89
	-5.7497	4.238	-6.4428	6.059	-7.0576	21.15
	-5.7397	4.498	-6.4328	5.595	-7.0476	20.38
	-5.7297	4.561	-6.4228	5.284	-7.0376	19.67
	-5.7197	4.41	-6.4128	5.18	-7.0276	19.07
	-5.7097	4.098	-6.4028	5.314	-7.0176	18.6
	-5.6997	3.726	-6.3928	5.694	-7.0076	18.27
	-5.6897	3.401	-6.3828	6.307	-6.9976	18.11
	-5.6797	3.206	-6.3728	7.112	-6.9876	18.16
	-5.6697	3.169	-6.3628	8.043	-6.9776	18.44
	-5.6597	3.269	-6.3528	9.012	-6.9676	18.94
	-5.6497	3.446	-6.3428	9.919	-6.9576	19.54
	-5.6397	3.633	-6.3328	10.66	-6.9476	20.1
	-5.6297	3.77	-6.3228	11.16	-6.9376	20.42
	-5.6197	3.82	-6.3128	11.35	-6.9276	20.32
	-5.6097	3.767	-6.3028	11.25	-6.9176	19.71
	-5.5997	3.613	-6.2928	10.91	-6.9076	18.61
	-5.5897	3.373	-6.2828	10.42	-6.8976	17.12
	-5.5797	3.07	-6.2728	9.919	-6.8876	15.46
	-5.5697	2.731	-6.2628	9.527	-6.8776	13.83
	-5.5597	2.386	-6.2528	9.339	-6.8676	12.44
	-5.5497	2.058	-6.2428	9.403	-6.8576	11.44
	-5.5397	1.773	-6.2328	9.718	-6.8476	10.91
	-5.5297	1.554	-6.2228	10.24	-6.8376	10.84
	-5.5197	1.423	-6.2128	10.93	-6.8276	11.13
	-5.5097	1.398	-6.2028	11.71	-6.8176	11.65
	-5.4997	1.481	-6.1928	12.53	-6.8076	12.22
	-5.4897	1.656	-6.1828	13.35	-6.7976	12.65
	-5.4797	1.887	-6.1728	14.1	-6.7876	12.82
	-5.4697	2.124	-6.1628	14.69	-6.7776	12.68
	-5.4597	2.322	-6.1528	15.04	-6.7676	12.22
	-5.4497	2.455	-6.1428	15.08	-6.7576	11.55
	-5.4397	2.518	-6.1328	14.81	-6.7476	10.77
	-5.4297	2.523	-6.1228	14.26	-6.7376	9.992
	-5.4197	2.484	-6.1128	13.54	-6.7276	9.298
	-5.4097	2.407	-6.1028	12.8	-6.7176	8.709
	-5.3997	2.291	-6.0928	12.13	-6.7076	8.202
	-5.3897	2.128	-6.0828	11.64	-6.6976	7.734
	-5.3797	1.921	-6.0728	11.32	-6.6876	7.261
	-5.3697	1.682	-6.0628	11.14	-6.6776	6.766
	-5.3597	1.436	-6.0528	11.04	-6.6676	6.264
	-5.3497	1.205	-6.0428	10.97	-6.6576	5.79
	-5.3397	1.006	-6.0328	10.88	-6.6476	5.387
	-5.3297	0.8421	-6.0228	10.79	-6.6376	5.085
	-5.3197	0.7054	-6.0128	10.71	-6.6276	4.891
	-5.3097	0.585	-6.0028	10.66	-6.6176	4.785
	-5.2997	0.4727	-5.9928	10.66	-6.6076	4.728
	-5.2897	0.3661	-5.9828	10.71	-6.5976	4.671
	-5.2797	0.2683	-5.9728	10.85	-6.5876	4.571
	-5.2697	0.1844	-5.9628	11.11	-6.5776	4.402
	-5.2597	0.1181	-5.9528	11.53	-6.5676	4.155
	-5.2497	0.0703	-5.9428	12.15	-6.5576	3.841
	-5.2397	0.03876	-5.9328	12.92	-6.5476	3.485
	-5.2297	0.01978	-5.9228	13.73	-6.5376	3.116
	-5.2197	0.00933	-5.9128	14.46	-6.5276	2.757
	-5.2097	0.00407	-5.9028	14.98	-6.5176	2.423
	-5.1997	0.00164	-5.8928	15.21	-6.5076	2.12
	-5.1897	0.0006101	-5.8828	15.2	-6.4976	1.856
	-5.1797	0.0002098	-5.8728	14.99	-6.4876	1.637
	-5.1697	6.661e-05	-5.8628	14.71	-6.4776	1.475
	-5.1597	1.954e-05	-5.8528	14.41	-6.4676	1.377
	-5.1497	5.293e-06	-5.8428	14.13	-6.4576	1.341
	-5.1397	1.324e-06	-5.8328	13.86	-6.4476	1.349
	-5.1297	3.06e-07	-5.8228	13.6	-6.4376	1.374
	-5.1197	6.53e-08	-5.8128	13.34	-6.4276	1.386
	-5.1097	1.287e-08	-5.8028	13.1	-6.4176	1.363
	-5.0997	2.343e-09	-5.7928	12.92	-6.4076	1.298
	-5.0897	3.938e-10	-5.7828	12.87	-6.3976	1.196
	-5.0797	6.114e-11	-5.7728	13	-6.3876	1.074
	-5.0697	8.767e-12	-5.7628	13.38	-6.3776	0.9481
	-5.0597	1.161e-12	-5.7528	14.03	-6.3676	0.8367
	-5.0497	1.425e-13	-5.7428	14.94	-6.3576	0.7535
	-5.0397	1.573e-14	-5.7328	16.02	-6.3476	0.7104
	-5.0297	1.85e-15	-5.7228	17.1	-6.3376	0.717
	-5.0197	0	-5.7128	18	-6.3276	0.7774
	-5.0097	0	-5.7028	18.55	-6.3176	0.8862
	-4.9997	0	-5.6928	18.65	-6.3076	1.027
	-4.9897	0	-5.6828	18.31	-6.2976	1.172
	-4.9797	0	-5.6728	17.59	-6.2876	1.293
	-4.9697	0	-5.6628	16.66	-6.2776	1.365
	-4.9597	0	-5.6528	15.66	-6.2676	1.375
	-4.9497	0	-5.6428	14.7	-6.2576	1.33
	-4.9397	0	-5.6328	13.85	-6.2476	1.247
	-4.9297	0	-5.6228	13.14	-6.2376	1.152
	-4.9197	0	-5.6128	12.58	-6.2276	1.072
	-4.9097	0	-5.6028	12.14	-6.2176	1.026
	-4.8997	0	-5.5928	11.8	-6.2076	1.026
	-4.8897	0	-5.5828	11.54	-6.1976	1.071
	-4.8797	0	-5.5728	11.29	-6.1876	1.151
	-4.8697	0	-5.5628	10.99	-6.1776	1.249
	-4.8597	0	-5.5528	10.58	-6.1676	1.348
	-4.8497	0	-5.5428	10.04	-6.1576	1.441
	-4.8397	0	-5.5328	9.404	-6.1476	1.536
	-4.8297	0	-5.5228	8.752	-6.1376	1.653
	-4.8197	0	-5.5128	8.187	-6.1276	1.82
	-4.8097	0	-5.5028	7.807	-6.1176	2.056
	-4.7997	0	-5.4928	7.66	-6.1076	2.36
	-4.7897	0	-5.4828	7.727	-6.0976	2.704
	-4.7797	0	-5.4728	7.92	-6.0876	3.044
	-4.7697	0	-5.4628	8.104	-6.0776	3.332
	-4.7597	0	-5.4528	8.141	-6.0676	3.536
	-4.7497	0	-5.4428	7.936	-6.0576	3.65
	-4.7397	0	-5.4328	7.471	-6.0476	3.696
	-4.7297	0	-5.4228	6.809	-6.0376	3.711
	-4.7197	0	-5.4128	6.073	-6.0276	3.732
	-4.7097	0	-5.4028	5.409	-6.0176	3.783
	-4.6997	0	-5.3928	4.939	-6.0076	3.872
	-4.6897	0	-5.3828	4.734	-5.9976	3.985
	-4.6797	0	-5.3728	4.792	-5.9876	4.095
	-4.6697	0	-5.3628	5.043	-5.9776	4.164
	-4.6597	0	-5.3528	5.374	-5.9676	4.155
	-4.6497	0	-5.3428	5.66	-5.9576	4.043
	-4.6397	0	-5.3328	5.803	-5.9476	3.826
	-4.6297	0	-5.3228	5.758	-5.9376	3.526
	-4.6197	0	-5.3128	5.536	-5.9276	3.187
	-4.6097	0	-5.3028	5.188	-5.9176	2.855
	-4.5997	0	-5.2928	4.779	-5.9076	2.564
	-4.5897	0	-5.2828	4.364	-5.8976	2.321
	-4.5797	0	-5.2728	3.971	-5.8876	2.109
	-4.5697	0	-5.2628	3.61	-5.8776	1.901
	-4.5597	0	-5.2528	3.279	-5.8676	1.672
	-4.5497	0	-5.2428	2.973	-5.8576	1.418
	-4.5397	0	-5.2328	2.686	-5.8476	1.154
	-4.5297	0	-5.2228	2.414	-5.8376	0.9096
	-4.5197	0	-5.2128	2.148	-5.8276	0.7229
	-4.5097	0	-5.2028	1.877	-5.8176	0.6252
	-4.4997	0	-5.1928	1.596	-5.8076	0.6359
	-4.4897	0	-5.1828	1.306	-5.7976	0.7574
	-4.4797	0	-5.1728	1.021	-5.7876	0.9729
	-4.4697	0	-5.1628	0.7594	-5.7776	1.249
	-4.4597	2.313e-16	-5.1528	0.5408	-5.7676	1.539
	-4.4497	2.776e-15	-5.1428	0.3803	-5.7576	1.798
	-4.4397	2.498e-14	-5.1328	0.2863	-5.7476	1.993
	-4.4297	2.197e-13	-5.1228	0.261	-5.7376	2.111
	-4.4197	1.767e-12	-5.1128	0.3018	-5.7276	2.164
	-4.4097	1.315e-11	-5.1028	0.4022	-5.7176	2.173
	-4.3997	9.046e-11	-5.0928	0.5518	-5.7076	2.165
	-4.3897	5.748e-10	-5.0828	0.7365	-5.6976	2.155
	-4.3797	3.375e-09	-5.0728	0.9409	-5.6876	2.147
	-4.3697	1.832e-08	-5.0628	1.151	-5.6776	2.143
	-4.3597	9.193e-08	-5.0528	1.359	-5.6676	2.14
	-4.3497	4.266e-07	-5.0428	1.56	-5.6576	2.14
	-4.3397	1.832e-06	-5.0328	1.754	-5.6476	2.145
	-4.3297	7.279e-06	-5.0228	1.941	-5.6376	2.149
	-4.3197	2.679e-05	-5.0128	2.114	-5.6276	2.144
	-4.3097	9.136e-05	-5.0028	2.265	-5.6176	2.115
	-4.2997	0.000289	-4.9928	2.388	-5.6076	2.055
	-4.2897	0.0008488	-4.9828	2.48	-5.5976	1.962
	-4.2797	0.00232	-4.9728	2.545	-5.5876	1.842
	-4.2697	0.00589	-4.9628	2.584	-5.5776	1.706
	-4.2597	0.01397	-4.9528	2.597	-5.5676	1.56
	-4.2497	0.03094	-4.9428	2.58	-5.5576	1.406
	-4.2397	0.06416	-4.9328	2.529	-5.5476	1.242
	-4.2297	0.1248	-4.9228	2.448	-5.5376	1.066
	-4.2197	0.2283	-4.9128	2.355	-5.5276	0.8852
	-4.2097	0.3932	-4.9028	2.275	-5.5176	0.7126
	-4.1997	0.6387	-4.8928	2.235	-5.5076	0.5673
	-4.1897	0.9796	-4.8828	2.252	-5.4976	0.4673
	-4.1797	1.42	-4.8728	2.324	-5.4876	0.4244
	-4.1697	1.946	-4.8628	2.435	-5.4776	0.4422
	-4.1597	2.525	-4.8528	2.558	-5.4676	0.5161
	-4.1497	3.104	-4.8428	2.67	-5.4576	0.6371
	-4.1397	3.627	-4.8328	2.756	-5.4476	0.7956
	-4.1297	4.052	-4.8228	2.816	-5.4376	0.9842
	-4.1197	4.372	-4.8128	2.861	-5.4276	1.199
	-4.1097	4.62	-4.8028	2.904	-5.4176	1.436
	-4.0997	4.865	-4.7928	2.955	-5.4076	1.693
	-4.0897	5.178	-4.7828	3.01	-5.3976	1.96
	-4.0797	5.597	-4.7728	3.057	-5.3876	2.226
	-4.0697	6.102	-4.7628	3.081	-5.3776	2.476
	-4.0597	6.616	-4.7528	3.072	-5.3676	2.698
	-4.0497	7.031	-4.7428	3.038	-5.3576	2.887
	-4.0397	7.269	-4.7328	2.997	-5.3476	3.042
	-4.0297	7.316	-4.7228	2.97	-5.3376	3.172
	-4.0197	7.254	-4.7128	2.969	-5.3276	3.278
	-4.0097	7.228	-4.7028	2.99	-5.3176	3.352
	-3.9997	7.408	-4.6928	3.008	-5.3076	3.371
	-3.9897	7.915	-4.6828	2.994	-5.2976	3.303
	-3.9797	8.777	-4.6728	2.92	-5.2876	3.12
	-3.9697	9.904	-4.6628	2.77	-5.2776	2.814
	-3.9597	11.12	-4.6528	2.545	-5.2676	2.411
	-3.9497	12.21	-4.6428	2.26	-5.2576	1.962
	-3.9397	13.01	-4.6328	1.945	-5.2476	1.538
	-3.9297	13.47	-4.6228	1.635	-5.2376	1.203
	-3.9197	13.66	-4.6128	1.364	-5.2276	1.004
	-3.9097	13.71	-4.6028	1.157	-5.2176	0.9566
	-3.8997	13.8	-4.5928	1.03	-5.2076	1.05
	-3.8897	14.04	-4.5828	0.9906	-5.1976	1.25
	-3.8797	14.42	-4.5728	1.039	-5.1876	1.504
	-3.8697	14.87	-4.5628	1.174	-5.1776	1.759
	-3.8597	15.26	-4.5528	1.395	-5.1676	1.969
	-3.8497	15.44	-4.5428	1.7	-5.1576	2.111
	-3.8397	15.33	-4.5328	2.078	-5.1476	2.19
	-3.8297	14.9	-4.5228	2.504	-5.1376	2.243
	-3.8197	14.14	-4.5128	2.94	-5.1276	2.319
	-3.8097	13.06	-4.5028	3.333	-5.1176	2.464
	-3.7997	11.7	-4.4928	3.628	-5.1076	2.699
	-3.7897	10.12	-4.4828	3.782	-5.0976	3.008
	-3.7797	8.39	-4.4728	3.769	-5.0876	3.34
	-3.7697	6.634	-4.4628	3.594	-5.0776	3.63
	-3.7597	4.977	-4.4528	3.286	-5.0676	3.826
	-3.7497	3.526	-4.4428	2.887	-5.0576	3.905
	-3.7397	2.352	-4.4328	2.447	-5.0476	3.883
	-3.7297	1.473	-4.4228	2.015	-5.0376	3.797
	-3.7197	0.864	-4.4128	1.629	-5.0276	3.691
	-3.7097	0.474	-4.4028	1.32	-5.0176	3.59
	-3.6997	0.2429	-4.3928	1.108	-5.0076	3.496
	-3.6897	0.1161	-4.3828	0.9979	-4.9976	3.39
	-3.6797	0.0517	-4.3728	0.9799	-4.9876	3.252
	-3.6697	0.02143	-4.3628	1.031	-4.9776	3.071
	-3.6597	0.00827	-4.3528	1.12	-4.9676	2.857
	-3.6497	0.00297	-4.3428	1.217	-4.9576	2.638
	-3.6397	0.00103	-4.3328	1.296	-4.9476	2.453
	-3.6297	0.0004434	-4.3228	1.349	-4.9376	2.333
	-3.6197	0.0005309	-4.3128	1.38	-4.9276	2.295
	-3.6097	0.00135	-4.3028	1.404	-4.9176	2.329
	-3.5997	0.00367	-4.2928	1.44	-4.9076	2.409
	-3.5897	0.00947	-4.2828	1.507	-4.8976	2.5
	-3.5797	0.02281	-4.2728	1.613	-4.8876	2.566
	-3.5697	0.05121	-4.2628	1.758	-4.8776	2.581
	-3.5597	0.1073	-4.2528	1.931	-4.8676	2.532
	-3.5497	0.21	-4.2428	2.109	-4.8576	2.416
	-3.5397	0.3843	-4.2328	2.258	-4.8476	2.24
	-3.5297	0.6578	-4.2228	2.342	-4.8376	2.019
	-3.5197	1.055	-4.2128	2.326	-4.8276	1.772
	-3.5097	1.586	-4.2028	2.193	-4.8176	1.521
	-3.4997	2.243	-4.1928	1.95	-4.8076	1.284
	-3.4897	2.994	-4.1828	1.628	-4.7976	1.075
	-3.4797	3.789	-4.1728	1.275	-4.7876	0.9025
	-3.4697	4.576	-4.1628	0.9398	-4.7776	0.7725
	-3.4597	5.318	-4.1528	0.6618	-4.7676	0.6934
	-3.4497	6.004	-4.1428	0.4641	-4.7576	0.6792
	-3.4397	6.646	-4.1328	0.3529	-4.7476	0.7491
	-3.4297	7.265	-4.1228	0.3231	-4.7376	0.9213
	-3.4197	7.881	-4.1128	0.3639	-4.7276	1.204
	-3.4097	8.513	-4.1028	0.4635	-4.7176	1.585
	-3.3997	9.192	-4.0928	0.6102	-4.7076	2.029
	-3.3897	9.986	-4.0828	0.7926	-4.6976	2.477
	-3.3797	11.01	-4.0728	0.9988	-4.6876	2.86
	-3.3697	12.4	-4.0628	1.216	-4.6776	3.111
	-3.3597	14.29	-4.0528	1.435	-4.6676	3.183
	-3.3497	16.72	-4.0428	1.652	-4.6576	3.062
	-3.3397	19.62	-4.0328	1.871	-4.6476	2.768
	-3.3297	22.72	-4.0228	2.104	-4.6376	2.352
	-3.3197	25.64	-4.0128	2.363	-4.6276	1.885
	-3.3097	27.89	-4.0028	2.649	-4.6176	1.438
	-3.2997	29	-3.9928	2.946	-4.6076	1.073
	-3.2897	28.65	-3.9828	3.222	-4.5976	0.8321
	-3.2797	26.77	-3.9728	3.439	-4.5876	0.7352
	-3.2697	23.57	-3.9628	3.57	-4.5776	0.7782
	-3.2597	19.5	-3.9528	3.606	-4.5676	0.9357
	-3.2497	15.11	-3.9428	3.563	-4.5576	1.164
	-3.2397	10.95	-3.9328	3.47	-4.5476	1.406
	-3.2297	7.404	-3.9228	3.359	-4.5376	1.607
	-3.2197	4.667	-3.9128	3.251	-4.5276	1.722
	-3.2097	2.738	-3.9028	3.158	-4.5176	1.738
	-3.1997	1.494	-3.8928	3.082	-4.5076	1.671
	-3.1897	0.757	-3.8828	3.02	-4.4976	1.566
	-3.1797	0.3562	-3.8728	2.969	-4.4876	1.48
	-3.1697	0.1555	-3.8628	2.928	-4.4776	1.461
	-3.1597	0.06298	-3.8528	2.891	-4.4676	1.53
	-3.1497	0.02364	-3.8428	2.857	-4.4576	1.683
	-3.1397	0.00822	-3.8328	2.82	-4.4476	1.886
	-3.1297	0.00266	-3.8228	2.78	-4.4376	2.094
	-3.1197	0.0008372	-3.8128	2.734	-4.4276	2.262
	-3.1097	0.0003945	-3.8028	2.68	-4.4176	2.354
	-3.0997	0.0006693	-3.7928	2.617	-4.4076	2.356
	-3.0897	0.00199	-3.7828	2.549	-4.3976	2.273
	-3.0797	0.00591	-3.7728	2.482	-4.3876	2.127
	-3.0697	0.01633	-3.7628	2.431	-4.3776	1.949
	-3.0597	0.04183	-3.7528	2.41	-4.3676	1.778
	-3.0497	0.0993	-3.7428	2.43	-4.3576	1.648
	-3.0397	0.2186	-3.7328	2.486	-4.3476	1.588
	-3.0297	0.4463	-3.7228	2.558	-4.3376	1.612
	-3.0197	0.8462	-3.7128	2.612	-4.3276	1.716
	-3.0097	1.491	-3.7028	2.609	-4.3176	1.875
	-2.9997	2.446	-3.6928	2.519	-4.3076	2.047
	-2.9897	3.741	-3.6828	2.332	-4.2976	2.182
	-2.9797	5.348	-3.6728	2.066	-4.2876	2.232
	-2.9697	7.169	-3.6628	1.759	-4.2776	2.17
	-2.9597	9.049	-3.6528	1.463	-4.2676	1.994
	-2.9497	10.81	-3.6428	1.228	-4.2576	1.733
	-2.9397	12.31	-3.6328	1.087	-4.2476	1.434
	-2.9297	13.46	-3.6228	1.049	-4.2376	1.154
	-2.9197	14.26	-3.6128	1.093	-4.2276	0.9408
	-2.9097	14.75	-3.6028	1.179	-4.2176	0.8325
	-2.8997	15.03	-3.5928	1.259	-4.2076	0.8494
	-2.8897	15.2	-3.5828	1.296	-4.1976	0.9983
	-2.8797	15.33	-3.5728	1.272	-4.1876	1.274
	-2.8697	15.48	-3.5628	1.198	-4.1776	1.659
	-2.8597	15.66	-3.5528	1.109	-4.1676	2.123
	-2.8497	15.84	-3.5428	1.048	-4.1576	2.627
	-2.8397	15.99	-3.5328	1.056	-4.1476	3.129
	-2.8297	16.05	-3.5228	1.157	-4.1376	3.594
	-2.8197	16.03	-3.5128	1.353	-4.1276	4.006
	-2.8097	15.98	-3.5028	1.624	-4.1176	4.363
	-2.7997	15.96	-3.4928	1.935	-4.1076	4.671
	-2.7897	16.05	-3.4828	2.248	-4.0976	4.929
	-2.7797	16.24	-3.4728	2.532	-4.0876	5.119
	-2.7697	16.5	-3.4628	2.76	-4.0776	5.213
	-2.7597	16.73	-3.4528	2.918	-4.0676	5.188
	-2.7497	16.87	-3.4428	3.001	-4.0576	5.047
	-2.7397	16.9	-3.4328	3.011	-4.0476	4.824
	-2.7297	16.9	-3.4228	2.954	-4.0376	4.575
	-2.7197	16.97	-3.4128	2.844	-4.0276	4.357
	-2.7097	17.14	-3.4028	2.695	-4.0176	4.197
	-2.6997	17.36	-3.3928	2.523	-4.0076	4.082
	-2.6897	17.48	-3.3828	2.341	-3.9976	3.965
	-2.6797	17.31	-3.3728	2.16	-3.9876	3.787
	-2.6697	16.71	-3.3628	1.983	-3.9776	3.505
	-2.6597	15.67	-3.3528	1.811	-3.9676	3.111
	-2.6497	14.26	-3.3428	1.641	-3.9576	2.636
	-2.6397	12.65	-3.3328	1.473	-3.9476	2.138
	-2.6297	11.03	-3.3228	1.312	-3.9376	1.679
	-2.6197	9.578	-3.3128	1.172	-3.9276	1.307
	-2.6097	8.462	-3.3028	1.073	-3.9176	1.045
	-2.5997	7.824	-3.2928	1.036	-3.9076	0.8884
	-2.5897	7.784	-3.2828	1.073	-3.8976	0.8151
	-2.5797	8.404	-3.2728	1.183	-3.8876	0.7985
	-2.5697	9.641	-3.2628	1.348	-3.8776	0.818
	-2.5597	11.33	-3.2528	1.54	-3.8676	0.8639
	-2.5497	13.22	-3.2428	1.729	-3.8576	0.9369
	-2.5397	15	-3.2328	1.891	-3.8476	1.042
	-2.5297	16.43	-3.2228	2.019	-3.8376	1.18
	-2.5197	17.42	-3.2128	2.115	-3.8276	1.343
	-2.5097	18.01	-3.2028	2.193	-3.8176	1.511
	-2.4997	18.33	-3.1928	2.263	-3.8076	1.66
	-2.4897	18.53	-3.1828	2.328	-3.7976	1.767
	-2.4797	18.69	-3.1728	2.379	-3.7876	1.818
	-2.4697	18.8	-3.1628	2.402	-3.7776	1.809
	-2.4597	18.73	-3.1528	2.381	-3.7676	1.744
	-2.4497	18.36	-3.1428	2.313	-3.7576	1.635
	-2.4397	17.64	-3.1328	2.209	-3.7476	1.489
	-2.4297	16.6	-3.1228	2.1	-3.7376	1.315
	-2.4197	15.42	-3.1128	2.018	-3.7276	1.125
	-2.4097	14.29	-3.1028	1.995	-3.7176	0.9333
	-2.3997	13.46	-3.0928	2.044	-3.7076	0.7607
	-2.3897	13.06	-3.0828	2.164	-3.6976	0.629
	-2.3797	13.15	-3.0728	2.341	-3.6876	0.5576
	-2.3697	13.71	-3.0628	2.549	-3.6776	0.5583
	-2.3597	14.62	-3.0528	2.763	-3.6676	0.6343
	-2.3497	15.74	-3.0428	2.953	-3.6576	0.781
	-2.3397	16.95	-3.0328	3.099	-3.6476	0.9903
	-2.3297	18.13	-3.0228	3.19	-3.6376	1.254
	-2.3197	19.23	-3.0128	3.23	-3.6276	1.568
	-2.3097	20.19	-3.0028	3.24	-3.6176	1.931
	-2.2997	21.02	-2.9928	3.246	-3.6076	2.339
	-2.2897	21.76	-2.9828	3.268	-3.5976	2.785
	-2.2797	22.42	-2.9728	3.312	-3.5876	3.247
	-2.2697	23.03	-2.9628	3.363	-3.5776	3.687
	-2.2597	23.6	-2.9528	3.396	-3.5676	4.06
	-2.2497	24.08	-2.9428	3.386	-3.5576	4.318
	-2.2397	24.44	-2.9328	3.317	-3.5476	4.429
	-2.2297	24.62	-2.9228	3.183	-3.5376	4.382
	-2.2197	24.6	-2.9128	2.985	-3.5276	4.195
	-2.2097	24.42	-2.9028	2.726	-3.5176	3.91
	-2.1997	24.2	-2.8928	2.414	-3.5076	3.579
	-2.1897	24.07	-2.8828	2.063	-3.4976	3.252
	-2.1797	24.15	-2.8728	1.696	-3.4876	2.962
	-2.1697	24.48	-2.8628	1.346	-3.4776	2.715
	-2.1597	25	-2.8528	1.05	-3.4676	2.496
	-2.1497	25.56	-2.8428	0.8462	-3.4576	2.275
	-2.1397	26.03	-2.8328	0.7605	-3.4476	2.028
	-2.1297	26.28	-2.8228	0.8049	-3.4376	1.749
	-2.1197	26.3	-2.8128	0.9723	-3.4276	1.451
	-2.1097	26.16	-2.8028	1.236	-3.4176	1.165
	-2.0997	26	-2.7928	1.554	-3.4076	0.9241
	-2.0897	25.98	-2.7828	1.876	-3.3976	0.7481
	-2.0797	26.22	-2.7728	2.156	-3.3876	0.6422
	-2.0697	26.81	-2.7628	2.365	-3.3776	0.5974
	-2.0597	27.76	-2.7528	2.494	-3.3676	0.5992
	-2.0497	29.05	-2.7428	2.549	-3.3576	0.6364
	-2.0397	30.57	-2.7328	2.544	-3.3476	0.705
	-2.0297	32.18	-2.7228	2.488	-3.3376	0.8069
	-2.0197	33.71	-2.7128	2.383	-3.3276	0.9426
	-2.0097	34.94	-2.7028	2.228	-3.3176	1.104
	-1.9997	35.71	-2.6928	2.033	-3.3076	1.271
	-1.9897	35.95	-2.6828	1.82	-3.2976	1.414
	-1.9797	35.66	-2.6728	1.626	-3.2876	1.507
	-1.9697	35	-2.6628	1.49	-3.2776	1.531
	-1.9597	34.17	-2.6528	1.442	-3.2676	1.487
	-1.9497	33.46	-2.6428	1.491	-3.2576	1.394
	-1.9397	33.12	-2.6328	1.618	-3.2476	1.287
	-1.9297	33.38	-2.6228	1.785	-3.2376	1.202
	-1.9197	34.34	-2.6128	1.942	-3.2276	1.168
	-1.9097	35.95	-2.6028	2.048	-3.2176	1.2
	-1.8997	38.03	-2.5928	2.077	-3.2076	1.294
	-1.8897	40.28	-2.5828	2.032	-3.1976	1.428
	-1.8797	42.35	-2.5728	1.938	-3.1876	1.568
	-1.8697	43.93	-2.5628	1.829	-3.1776	1.684
	-1.8597	44.85	-2.5528	1.732	-3.1676	1.754
	-1.8497	45.1	-2.5428	1.655	-3.1576	1.773
	-1.8397	44.84	-2.5328	1.584	-3.1476	1.755
	-1.8297	44.35	-2.5228	1.496	-3.1376	1.73
	-1.8197	43.95	-2.5128	1.372	-3.1276	1.739
	-1.8097	43.9	-2.5028	1.212	-3.1176	1.827
	-1.7997	44.36	-2.4928	1.039	-3.1076	2.033
	-1.7897	45.36	-2.4828	0.8885	-3.0976	2.375
	-1.7797	46.78	-2.4728	0.8042	-3.0876	2.844
	-1.7697	48.43	-2.4628	0.8187	-3.0776	3.396
	-1.7597	50.06	-2.4528	0.9459	-3.0676	3.961
	-1.7497	51.38	-2.4428	1.176	-3.0576	4.461
	-1.7397	52.12	-2.4328	1.478	-3.0476	4.825
	-1.7297	52.06	-2.4228	1.806	-3.0376	5.007
	-1.7197	51.12	-2.4128	2.109	-3.0276	4.998
	-1.7097	49.34	-2.4028	2.348	-3.0176	4.819
	-1.6997	46.92	-2.3928	2.499	-3.0076	4.519
	-1.6897	44.13	-2.3828	2.56	-2.9976	4.157
	-1.6797	41.28	-2.3728	2.543	-2.9876	3.791
	-1.6697	38.65	-2.3628	2.473	-2.9776	3.465
	-1.6597	36.44	-2.3528	2.37	-2.9676	3.203
	-1.6497	34.79	-2.3428	2.252	-2.9576	3.009
	-1.6397	33.81	-2.3328	2.125	-2.9476	2.875
	-1.6297	33.51	-2.3228	1.992	-2.9376	2.783
	-1.6197	33.88	-2.3128	1.853	-2.9276	2.713
	-1.6097	34.84	-2.3028	1.714	-2.9176	2.642
	-1.5997	36.21	-2.2928	1.593	-2.9076	2.545
	-1.5897	37.73	-2.2828	1.516	-2.8976	2.406
	-1.5797	39.1	-2.2728	1.508	-2.8876	2.218
	-1.5697	40.04	-2.2628	1.583	-2.8776	1.994
	-1.5597	40.35	-2.2528	1.73	-2.8676	1.762
	-1.5497	40	-2.2428	1.916	-2.8576	1.566
	-1.5397	39.06	-2.2328	2.093	-2.8476	1.452
	-1.5297	37.74	-2.2228	2.213	-2.8376	1.463
	-1.5197	36.25	-2.2128	2.247	-2.8276	1.62
	-1.5097	34.77	-2.2028	2.193	-2.8176	1.922
	-1.4997	33.47	-2.1928	2.074	-2.8076	2.335
	-1.4897	32.46	-2.1828	1.925	-2.7976	2.797
	-1.4797	31.81	-2.1728	1.781	-2.7876	3.225
	-1.4697	31.54	-2.1628	1.66	-2.7776	3.531
	-1.4597	31.6	-2.1528	1.566	-2.7676	3.649
	-1.4497	31.9	-2.1428	1.491	-2.7576	3.549
	-1.4397	32.31	-2.1328	1.429	-2.7476	3.251
	-1.4297	32.68	-2.1228	1.383	-2.7376	2.812
	-1.4197	32.88	-2.1128	1.363	-2.7276	2.31
	-1.4097	32.84	-2.1028	1.389	-2.7176	1.823
	-1.3997	32.57	-2.0928	1.472	-2.7076	1.408
	-1.3897	32.16	-2.0828	1.613	-2.6976	1.095
	-1.3797	31.72	-2.0728	1.796	-2.6876	0.888
	-1.3697	31.4	-2.0628	1.993	-2.6776	0.7723
	-1.3597	31.26	-2.0528	2.172	-2.6676	0.7268
	-1.3497	31.33	-2.0428	2.311	-2.6576	0.7306
	-1.3397	31.61	-2.0328	2.402	-2.6476	0.7669
	-1.3297	32.14	-2.0228	2.456	-2.6376	0.822
	-1.3197	33	-2.0128	2.491	-2.6276	0.8819
	-1.3097	34.29	-2.0028	2.524	-2.6176	0.9305
	-1.2997	36.09	-1.9928	2.557	-2.6076	0.9509
	-1.2897	38.36	-1.9828	2.577	-2.5976	0.9312
	-1.2797	40.95	-1.9728	2.563	-2.5876	0.8704
	-1.2697	43.65	-1.9628	2.499	-2.5776	0.7814
	-1.2597	46.18	-1.9528	2.384	-2.5676	0.6885
	-1.2497	48.33	-1.9428	2.237	-2.5576	0.6214
	-1.2397	49.93	-1.9328	2.088	-2.5476	0.6064
	-1.2297	50.88	-1.9228	1.973	-2.5376	0.661
	-1.2197	51.12	-1.9128	1.916	-2.5276	0.7905
	-1.2097	50.65	-1.9028	1.927	-2.5176	0.9876
	-1.1997	49.53	-1.8928	2.005	-2.5076	1.234
	-1.1897	47.84	-1.8828	2.146	-2.4976	1.501
	-1.1797	45.7	-1.8728	2.349	-2.4876	1.757
	-1.1697	43.27	-1.8628	2.619	-2.4776	1.975
	-1.1597	40.71	-1.8528	2.954	-2.4676	2.14
	-1.1497	38.15	-1.8428	3.336	-2.4576	2.256
	-1.1397	35.74	-1.8328	3.722	-2.4476	2.348
	-1.1297	33.62	-1.8228	4.049	-2.4376	2.448
	-1.1197	31.95	-1.8128	4.252	-2.4276	2.582
	-1.1097	30.91	-1.8028	4.292	-2.4176	2.748
	-1.0997	30.63	-1.7928	4.172	-2.4076	2.919
	-1.0897	31.16	-1.7828	3.936	-2.3976	3.049
	-1.0797	32.45	-1.7728	3.65	-2.3876	3.095
	-1.0697	34.3	-1.7628	3.376	-2.3776	3.037
	-1.0597	36.43	-1.7528	3.143	-2.3676	2.883
	-1.0497	38.55	-1.7428	2.95	-2.3576	2.669
	-1.0397	40.38	-1.7328	2.77	-2.3476	2.436
	-1.0297	41.78	-1.7228	2.574	-2.3376	2.214
			-1.7128	2.348	-2.3276	2.019

## Sheet: d
C10-DNTT on HfO2						C10-DNTT on Au				C10-DNTT on Pt
	Test data	c-c	c=c	fitting data		Test data	c-c	c=c	fitting data		Test data	c-c	c=c	C-Pt	fitting data
Binding energy (eV)	Intensity (a.u.)	Intensity (a.u.)	Intensity (a.u.)	Intensity (a.u.)	Binding energy (eV)	Intensity (a.u.)	Intensity (a.u.)	Intensity (a.u.)	Intensity (a.u.)	Binding energy (eV)	Intensity (a.u.)	Intensity (a.u.)	Intensity (a.u.)	Intensity (a.u.)	Intensity (a.u.)
298.3	0.00173	0.00178	0.00173	0.00178	298.6	1.29006	1.2898	1.2897	1.28996	298.1	2.59561	2.5961	2.59561	2.59561	2.5961
298.2	0.00204	0.00178	0.00173	0.00178	298.5	1.29011	1.28985	1.28975	1.29001	298	2.60226	2.59614	2.59564	2.59564	2.59614
298.1	0.002	0.00178	0.00173	0.00178	298.4	1.29016	1.2899	1.2898	1.29006	297.9	2.60727	2.59618	2.59567	2.59567	2.59618
298	0.00275	0.00178	0.00173	0.00178	298.3	1.29021	1.28995	1.28984	1.29011	297.8	2.61463	2.59621	2.5957	2.5957	2.59621
297.9	0.000945496	0.00178	0.00173	0.00178	298.2	1.29026	1.29	1.28989	1.29017	297.7	2.61339	2.59625	2.59573	2.59573	2.59625
297.8	0.000197006	0.00178	0.00173	0.00178	298.1	1.29032	1.29004	1.28993	1.29022	297.6	2.60838	2.59629	2.59576	2.59576	2.59629
297.7	-0.0023	0.00178	0.00173	0.00178	298	1.29037	1.29009	1.28998	1.29027	297.5	2.60325	2.59632	2.59579	2.59579	2.59632
297.6	-0.00139	0.00179	0.00173	0.00179	297.9	1.29042	1.29014	1.29003	1.29032	297.4	2.60014	2.59636	2.59582	2.59582	2.59636
297.5	0.0016	0.00179	0.00173	0.00179	297.8	1.29047	1.29019	1.29007	1.29038	297.3	2.60555	2.5964	2.59584	2.59584	2.5964
297.4	0.0041	0.00179	0.00173	0.00179	297.7	1.29053	1.29024	1.29012	1.29043	297.2	2.60355	2.59644	2.59587	2.59587	2.59644
297.3	0.0037	0.00179	0.00173	0.00179	297.6	1.29058	1.29029	1.29017	1.29048	297.1	2.60332	2.59647	2.5959	2.5959	2.59647
297.2	0.00105	0.00179	0.00173	0.00179	297.5	1.29063	1.29033	1.29021	1.29054	297	2.59913	2.59651	2.59593	2.59593	2.59651
297.1	0.00184	0.00179	0.00173	0.00179	297.4	1.29069	1.29038	1.29026	1.29059	296.9	2.59699	2.59655	2.59596	2.59596	2.59655
297	0.00303	0.00179	0.00173	0.00179	297.3	1.29074	1.29043	1.29031	1.29065	296.8	2.60732	2.59659	2.59599	2.59599	2.59659
296.9	-0.00172	0.00179	0.00173	0.00179	297.2	1.29079	1.29048	1.29036	1.2907	296.7	2.60936	2.59663	2.59602	2.59602	2.59663
296.8	-0.000749324	0.00179	0.00173	0.00179	297.1	1.29085	1.29053	1.2904	1.29076	296.6	2.60398	2.59667	2.59605	2.59605	2.59667
296.7	-0.00186	0.00179	0.00173	0.00179	297	1.2909	1.29058	1.29045	1.29081	296.5	2.59786	2.59671	2.59607	2.59607	2.59671
296.6	0.00138	0.00179	0.00173	0.00179	296.9	1.29096	1.29063	1.2905	1.29087	296.4	2.59742	2.59675	2.5961	2.5961	2.59675
296.5	0.00316	0.0018	0.00173	0.0018	296.8	1.29101	1.29068	1.29055	1.29092	296.3	2.6009	2.59679	2.59613	2.59613	2.59679
296.4	0.00182	0.0018	0.00173	0.0018	296.7	1.29107	1.29073	1.29059	1.29098	296.2	2.60061	2.59683	2.59616	2.59616	2.59683
296.3	0.000120439	0.0018	0.00173	0.0018	296.6	1.29113	1.29078	1.29064	1.29104	296.1	2.6029	2.59687	2.59619	2.59619	2.59687
296.2	-0.000211185	0.0018	0.00173	0.0018	296.5	1.29118	1.29083	1.29069	1.29109	296	2.60325	2.59691	2.59622	2.59622	2.59691
296.1	0.0014	0.0018	0.00173	0.0018	296.4	1.29124	1.29088	1.29074	1.29115	295.9	2.59697	2.59695	2.59625	2.59625	2.59695
296	2.20193e-05	0.0018	0.00173	0.0018	296.3	1.2913	1.29094	1.29079	1.29121	295.8	2.59842	2.59699	2.59628	2.59628	2.59699
295.9	-0.00139	0.0018	0.00174	0.0018	296.2	1.29135	1.29099	1.29083	1.29127	295.7	2.60453	2.59703	2.5963	2.5963	2.59703
295.8	-0.000118104	0.0018	0.00174	0.0018	296.1	1.29141	1.29104	1.29088	1.29132	295.6	2.60787	2.59707	2.59633	2.59633	2.59707
295.7	0.00249	0.00181	0.00174	0.00181	296	1.29147	1.29109	1.29093	1.29138	295.5	2.61047	2.59712	2.59636	2.59636	2.59712
295.6	0.00373	0.00181	0.00174	0.00181	295.9	1.29153	1.29114	1.29098	1.29144	295.4	2.60884	2.59716	2.59639	2.59639	2.59716
295.5	0.00426	0.00181	0.00174	0.00181	295.8	1.29159	1.29119	1.29103	1.2915	295.3	2.59839	2.5972	2.59642	2.59642	2.5972
295.4	0.00236	0.00181	0.00174	0.00181	295.7	1.29165	1.29125	1.29108	1.29156	295.2	2.60256	2.59725	2.59645	2.59645	2.59725
295.3	0.00186	0.00181	0.00174	0.00181	295.6	1.29171	1.2913	1.29113	1.29162	295.1	2.60279	2.59729	2.59648	2.59648	2.59729
295.2	0.00435	0.00181	0.00173	0.00181	295.5	1.29177	1.29135	1.29118	1.29168	295	2.59952	2.59734	2.59651	2.59651	2.59734
295.1	0.00178	0.00181	0.00173	0.00181	295.4	1.29183	1.29141	1.29123	1.29175	294.9	2.60711	2.59738	2.59653	2.59653	2.59738
295	0.00293	0.00181	0.00173	0.00181	295.3	1.29189	1.29146	1.29128	1.29181	294.8	2.61041	2.59743	2.59656	2.59656	2.59743
294.9	0.00324	0.00182	0.00173	0.00182	295.2	1.29195	1.29152	1.29133	1.29187	294.7	2.60294	2.59747	2.59659	2.59659	2.59747
294.8	0.000103424	0.00182	0.00173	0.00182	295.1	1.29201	1.29157	1.29138	1.29193	294.6	2.60614	2.59752	2.59662	2.59662	2.59752
294.7	0.00143	0.00182	0.00173	0.00182	295	1.29208	1.29162	1.29143	1.292	294.5	2.60457	2.59757	2.59665	2.59665	2.59757
294.6	0.00216	0.00182	0.00173	0.00182	294.9	1.29214	1.29168	1.29148	1.29206	294.4	2.60599	2.59762	2.59668	2.59668	2.59762
294.5	0.00264	0.00182	0.00173	0.00182	294.8	1.2922	1.29174	1.29153	1.29213	294.3	2.61042	2.59766	2.59671	2.59671	2.59766
294.4	0.0071	0.00182	0.00173	0.00182	294.7	1.29227	1.29179	1.29158	1.29219	294.2	2.60914	2.59771	2.59674	2.59674	2.59771
294.3	0.00678	0.00183	0.00173	0.00183	294.6	1.29234	1.29185	1.29164	1.29226	294.1	2.60955	2.59776	2.59676	2.59676	2.59776
294.2	0.00463	0.00183	0.00173	0.00183	294.5	1.2924	1.2919	1.29169	1.29233	294	2.60592	2.59781	2.59679	2.59679	2.59781
294.1	0.00185	0.00183	0.00173	0.00183	294.4	1.29247	1.29196	1.29174	1.29239	293.9	2.60588	2.59786	2.59682	2.59682	2.59786
294	-0.000322116	0.00183	0.00173	0.00183	294.3	1.29254	1.29202	1.29179	1.29246	293.8	2.60977	2.59792	2.59685	2.59685	2.59792
293.9	0.00174	0.00183	0.00173	0.00183	294.2	1.29261	1.29208	1.29185	1.29253	293.7	2.61149	2.59797	2.59688	2.59688	2.59797
293.8	0.00137	0.00184	0.00173	0.00184	294.1	1.29267	1.29214	1.2919	1.2926	293.6	2.60625	2.59802	2.59691	2.59691	2.59802
293.7	-0.000195338	0.00184	0.00173	0.00184	294	1.29275	1.2922	1.29195	1.29267	293.5	2.60006	2.59808	2.59694	2.59694	2.59808
293.6	0.00343	0.00184	0.00173	0.00184	293.9	1.29282	1.29226	1.29201	1.29274	293.4	2.60075	2.59813	2.59697	2.59697	2.59813
293.5	0.00353	0.00184	0.00173	0.00184	293.8	1.29289	1.29232	1.29206	1.29282	293.3	2.60256	2.59819	2.59699	2.59699	2.59819
293.4	-0.00074015	0.00185	0.00173	0.00185	293.7	1.29296	1.29238	1.29211	1.29289	293.2	2.59861	2.59825	2.59702	2.59702	2.59825
293.3	0.000324785	0.00185	0.00173	0.00185	293.6	1.29304	1.29244	1.29217	1.29297	293.1	2.59902	2.5983	2.59705	2.59705	2.5983
293.2	0.000695444	0.00185	0.00173	0.00185	293.5	1.29311	1.2925	1.29223	1.29304	293	2.5989	2.59836	2.59708	2.59708	2.59836
293.1	0.000661581	0.00185	0.00173	0.00185	293.4	1.29319	1.29256	1.29228	1.29312	292.9	2.60277	2.59842	2.59711	2.59711	2.59842
293	-0.00119	0.00186	0.00173	0.00186	293.3	1.29327	1.29263	1.29234	1.2932	292.8	2.61008	2.59848	2.59714	2.59714	2.59848
292.9	-0.000268402	0.00186	0.00173	0.00186	293.2	1.29334	1.29269	1.29239	1.29328	292.7	2.61042	2.59855	2.59717	2.59717	2.59855
292.8	0.000210852	0.00186	0.00173	0.00186	293.1	1.29342	1.29276	1.29245	1.29336	292.6	2.60723	2.59861	2.5972	2.5972	2.59861
292.7	0.00218	0.00187	0.00173	0.00187	293	1.29351	1.29282	1.29251	1.29344	292.5	2.6063	2.59868	2.59722	2.59722	2.59868
292.6	0.0049	0.00187	0.00173	0.00187	292.9	1.29359	1.29289	1.29257	1.29352	292.4	2.60407	2.59874	2.59725	2.59725	2.59874
292.5	0.00619	0.00187	0.00173	0.00187	292.8	1.29367	1.29296	1.29263	1.29361	292.3	2.60342	2.59881	2.59728	2.59728	2.59881
292.4	0.00384	0.00188	0.00173	0.00188	292.7	1.29376	1.29303	1.29269	1.2937	292.2	2.60418	2.59888	2.59731	2.59731	2.59888
292.3	0.00119	0.00188	0.00173	0.00188	292.6	1.29385	1.2931	1.29275	1.29378	292.1	2.59716	2.59895	2.59734	2.59734	2.59895
292.2	-0.000436717	0.00188	0.00173	0.00188	292.5	1.29394	1.29317	1.29281	1.29387	292	2.59555	2.59903	2.59737	2.59737	2.59903
292.1	0.00198	0.00189	0.00173	0.00189	292.4	1.29403	1.29324	1.29287	1.29397	291.9	2.60202	2.5991	2.5974	2.5974	2.5991
292	0.00264	0.00189	0.00173	0.00189	292.3	1.29412	1.29331	1.29293	1.29406	291.8	2.60435	2.59918	2.59743	2.59743	2.59918
291.9	0.00117	0.0019	0.00173	0.0019	292.2	1.29421	1.29339	1.29299	1.29416	291.7	2.60192	2.59926	2.59745	2.59745	2.59926
291.8	0.00226	0.0019	0.00173	0.0019	292.1	1.29431	1.29346	1.29306	1.29425	291.6	2.60167	2.59934	2.59748	2.59748	2.59934
291.7	0.00354	0.00191	0.00173	0.00191	292	1.29441	1.29354	1.29312	1.29435	291.5	2.6065	2.59943	2.59751	2.59751	2.59943
291.6	0.00171	0.00191	0.00173	0.00191	291.9	1.29451	1.29362	1.29319	1.29446	291.4	2.60644	2.59951	2.59754	2.59754	2.59951
291.5	-0.00095317	0.00192	0.00173	0.00192	291.8	1.29461	1.2937	1.29325	1.29456	291.3	2.6052	2.5996	2.59757	2.59757	2.5996
291.4	0.0014	0.00192	0.00173	0.00192	291.7	1.29472	1.29378	1.29332	1.29467	291.2	2.60265	2.59969	2.5976	2.5976	2.59969
291.3	0.00459	0.00193	0.00173	0.00193	291.6	1.29483	1.29386	1.29339	1.29478	291.1	2.60799	2.59979	2.59763	2.59763	2.59979
291.2	0.00816	0.00193	0.00173	0.00193	291.5	1.29494	1.29395	1.29346	1.29489	291	2.61351	2.59989	2.59766	2.59766	2.59989
291.1	0.00657	0.00194	0.00173	0.00194	291.4	1.29506	1.29404	1.29353	1.29501	290.9	2.61738	2.59999	2.59768	2.59768	2.59999
291	0.00416	0.00195	0.00173	0.00195	291.3	1.29518	1.29413	1.2936	1.29513	290.8	2.61878	2.60009	2.59771	2.59771	2.60009
290.9	0.00384	0.00195	0.00173	0.00195	291.2	1.2953	1.29422	1.29367	1.29525	290.7	2.61929	2.6002	2.59774	2.59774	2.6002
290.8	0.00385	0.00196	0.00173	0.00196	291.1	1.29542	1.29431	1.29375	1.29538	290.6	2.62152	2.60032	2.59777	2.59777	2.60032
290.7	0.00581	0.00197	0.00173	0.00197	291	1.29555	1.29441	1.29382	1.29551	290.5	2.62085	2.60043	2.5978	2.5978	2.60043
290.6	0.00876	0.00198	0.00173	0.00198	290.9	1.29569	1.29451	1.2939	1.29564	290.4	2.61269	2.60055	2.59783	2.59783	2.60055
290.5	0.01203	0.00198	0.00173	0.00198	290.8	1.29582	1.29461	1.29398	1.29578	290.3	2.61042	2.60068	2.59786	2.59786	2.60068
290.4	0.01255	0.00199	0.00173	0.00199	290.7	1.29597	1.29471	1.29406	1.29592	290.2	2.61018	2.60081	2.59789	2.59789	2.60081
290.3	0.00801	0.002	0.00173	0.002	290.6	1.29611	1.29482	1.29414	1.29607	290.1	2.61227	2.60095	2.59791	2.59791	2.60095
290.2	0.00998	0.00201	0.00173	0.00201	290.5	1.29627	1.29493	1.29422	1.29623	290	2.61661	2.6011	2.59794	2.59794	2.6011
290.1	0.01406	0.00202	0.00173	0.00202	290.4	1.29642	1.29504	1.29431	1.29639	289.9	2.6145	2.60125	2.59797	2.59797	2.60125
290	0.01569	0.00203	0.00173	0.00203	290.3	1.29659	1.29516	1.2944	1.29655	289.8	2.61254	2.60141	2.598	2.598	2.60141
289.9	0.01652	0.00204	0.00173	0.00204	290.2	1.29676	1.29529	1.29449	1.29673	289.7	2.60756	2.60157	2.59803	2.59803	2.60157
289.8	0.01639	0.00205	0.00173	0.00205	290.1	1.29694	1.29541	1.29458	1.2969	289.6	2.61129	2.60175	2.59806	2.59806	2.60175
289.7	0.01732	0.00206	0.00172	0.00206	290	1.29712	1.29554	1.29468	1.29709	289.5	2.6167	2.60193	2.59809	2.59809	2.60193
289.6	0.01927	0.00207	0.00172	0.00207	289.9	1.29731	1.29568	1.29477	1.29729	289.4	2.61579	2.60213	2.59812	2.59812	2.60213
289.5	0.01961	0.00209	0.00172	0.00209	289.8	1.29751	1.29582	1.29488	1.29749	289.3	2.6153	2.60233	2.59815	2.59815	2.60233
289.4	0.01749	0.0021	0.00172	0.0021	289.7	1.29773	1.29597	1.29498	1.2977	289.2	2.60925	2.60255	2.59817	2.59817	2.60255
289.3	0.01726	0.00212	0.00172	0.00212	289.6	1.29795	1.29613	1.29509	1.29793	289.1	2.60633	2.60278	2.5982	2.5982	2.60278
289.2	0.01633	0.00213	0.00172	0.00213	289.5	1.29818	1.29629	1.2952	1.29816	289	2.60653	2.60302	2.59823	2.59823	2.60302
289.1	0.0171	0.00215	0.00172	0.00215	289.4	1.29842	1.29646	1.29532	1.29841	288.9	2.60947	2.60328	2.59826	2.59826	2.60328
289	0.01682	0.00217	0.00171	0.00217	289.3	1.29868	1.29664	1.29544	1.29866	288.8	2.60663	2.60355	2.59829	2.59829	2.60355
288.9	0.01719	0.00219	0.00171	0.00219	289.2	1.29895	1.29682	1.29556	1.29894	288.7	2.607	2.60385	2.59832	2.59832	2.60385
288.8	0.01342	0.00221	0.00171	0.00221	289.1	1.29923	1.29702	1.29569	1.29922	288.6	2.6054	2.60416	2.59835	2.59835	2.60416
288.7	0.01175	0.00224	0.00171	0.00224	289	1.29953	1.29723	1.29583	1.29953	288.5	2.6065	2.6045	2.59838	2.59838	2.6045
288.6	0.01125	0.00226	0.00171	0.00226	288.9	1.29985	1.29745	1.29597	1.29985	288.4	2.60921	2.60486	2.5984	2.5984	2.60486
288.5	0.00857	0.00229	0.00171	0.00229	288.8	1.30019	1.29768	1.29612	1.30019	288.3	2.60772	2.60525	2.59843	2.59843	2.60525
288.4	0.00522	0.00232	0.00171	0.00232	288.7	1.30054	1.29793	1.29627	1.30055	288.2	2.61064	2.60567	2.59846	2.59846	2.60567
288.3	0.0054	0.00235	0.00171	0.00235	288.6	1.30093	1.29819	1.29643	1.30094	288.1	2.61479	2.60612	2.59849	2.59849	2.60612
288.2	0.00552	0.00239	0.00171	0.00239	288.5	1.30133	1.29847	1.2966	1.30135	288	2.6136	2.60661	2.59852	2.59852	2.60661
288.1	0.00326	0.00243	0.00171	0.00243	288.4	1.30177	1.29876	1.29678	1.30179	287.9	2.60864	2.60714	2.59855	2.59855	2.60714
288	0.00176	0.00247	0.00171	0.00247	288.3	1.30223	1.29908	1.29697	1.30226	287.8	2.60687	2.60773	2.59858	2.59858	2.60773
287.9	0.00315	0.00252	0.00171	0.00252	288.2	1.30273	1.29942	1.29717	1.30276	287.7	2.60714	2.60837	2.59861	2.59861	2.60837
287.8	0.00772	0.00257	0.00171	0.00257	288.1	1.30327	1.29979	1.29739	1.30331	287.6	2.60916	2.60907	2.59863	2.59863	2.60907
287.7	0.00732	0.00263	0.00171	0.00263	288	1.30385	1.30019	1.29761	1.30389	287.5	2.60832	2.60984	2.59866	2.59866	2.60984
287.6	0.00597	0.0027	0.00171	0.0027	287.9	1.30448	1.30062	1.29786	1.30453	287.4	2.615	2.61071	2.59869	2.59869	2.61071
287.5	0.0069	0.00278	0.00171	0.00278	287.8	1.30516	1.30108	1.29811	1.30522	287.3	2.61399	2.6117	2.59872	2.59872	2.6117
287.4	0.00855	0.00288	0.00171	0.00288	287.7	1.30591	1.30159	1.29839	1.30597	287.2	2.60793	2.61283	2.59875	2.59875	2.61283
287.3	0.00849	0.00302	0.00171	0.00302	287.6	1.30672	1.30215	1.29869	1.30679	287.1	2.61196	2.61417	2.59878	2.59878	2.61418
287.2	0.01183	0.00322	0.00171	0.00322	287.5	1.30762	1.30277	1.29901	1.30769	287	2.61851	2.6158	2.59881	2.59881	2.61581
287.1	0.01921	0.00352	0.00171	0.00352	287.4	1.30861	1.30347	1.29935	1.3087	286.9	2.62235	2.61786	2.59885	2.59884	2.61787
287	0.01913	0.004	0.00171	0.00401	287.3	1.30973	1.30426	1.29972	1.30983	286.8	2.62175	2.62053	2.59889	2.59886	2.62055
286.9	0.01861	0.00478	0.00172	0.0048	287.2	1.31102	1.30518	1.30013	1.31113	286.7	2.61386	2.62411	2.59894	2.59889	2.62415
286.8	0.02394	0.00604	0.00174	0.00608	287.1	1.31253	1.30629	1.30057	1.31265	286.6	2.60865	2.62901	2.59901	2.59892	2.6291
286.7	0.02548	0.00806	0.00178	0.00815	287	1.31435	1.30767	1.30106	1.31449	286.5	2.62094	2.63582	2.59911	2.59895	2.63598
286.6	0.02854	0.01127	0.00185	0.01143	286.9	1.31663	1.30945	1.30159	1.31679	286.4	2.63699	2.64527	2.59928	2.59898	2.64558
286.5	0.03052	0.01624	0.00198	0.01653	286.8	1.31957	1.31184	1.30219	1.31976	286.3	2.64986	2.65834	2.59956	2.59901	2.65889
286.4	0.03224	0.02375	0.00222	0.02428	286.7	1.32348	1.31513	1.30285	1.32372	286.2	2.66441	2.67614	2.6	2.59904	2.6771
286.3	0.04388	0.03478	0.00261	0.0357	286.6	1.3288	1.31975	1.3036	1.32909	286.1	2.68389	2.69992	2.60072	2.59907	2.70158
286.2	0.05982	0.05053	0.00326	0.0521	286.5	1.33614	1.32627	1.30446	1.3365	286	2.71205	2.73101	2.60185	2.59909	2.73377
286.1	0.08307	0.07233	0.0043	0.07494	286.4	1.34628	1.33545	1.30546	1.34674	285.9	2.75684	2.77055	2.60358	2.59912	2.77501
286	0.11211	0.10158	0.00591	0.10581	286.3	1.36022	1.34824	1.30665	1.36082	285.8	2.80964	2.81942	2.60616	2.59915	2.82643
285.9	0.14902	0.13957	0.00833	0.14623	286.2	1.37915	1.36578	1.30809	1.37994	285.7	2.87167	2.87792	2.6099	2.59918	2.88864
285.8	0.18865	0.18727	0.01186	0.19748	286.1	1.4044	1.3893	1.30986	1.40545	285.6	2.96141	2.94559	2.61514	2.59921	2.96152
285.7	0.2539	0.2451	0.01685	0.26031	286	1.43739	1.42009	1.3121	1.43877	285.5	3.05673	3.02111	2.62225	2.59924	3.04412
285.6	0.32903	0.31262	0.02366	0.33467	285.9	1.47941	1.4593	1.31495	1.48121	285.4	3.1622	3.10198	2.63158	2.59929	3.13431
285.5	0.41273	0.38847	0.03268	0.41956	285.8	1.53149	1.50776	1.31861	1.53381	285.3	3.27225	3.18463	2.6434	2.59936	3.22881
285.4	0.51262	0.47009	0.04421	0.51274	285.7	1.59416	1.56576	1.32332	1.59711	285.2	3.36579	3.26446	2.65786	2.59952	3.32319
285.3	0.61368	0.55382	0.05845	0.61076	285.6	1.66721	1.63285	1.32933	1.6709	285.1	3.4506	3.33592	2.67485	2.59989	3.41195
285.2	0.72516	0.63513	0.0754	0.70906	285.5	1.74958	1.70767	1.33692	1.7541	285	3.52406	3.39309	2.69406	2.60071	3.4891
285.1	0.82292	0.70887	0.0948	0.80226	285.4	1.8391	1.78779	1.34637	1.84452	284.9	3.56356	3.43026	2.71483	2.60244	3.54871
285	0.90863	0.76991	0.11613	0.8847	285.3	1.93254	1.86974	1.3579	1.93889	284.8	3.58624	3.44319	2.73621	2.60577	3.5863
284.9	0.96882	0.81359	0.13852	0.95085	285.2	2.02559	1.94908	1.37165	2.03288	284.7	3.59053	3.43031	2.75702	2.6116	3.6
284.8	0.99158	0.83634	0.16086	0.99602	285.1	2.11308	2.02063	1.38763	2.12125	284.6	3.57485	3.39322	2.77592	2.6208	3.59095
284.7	1	0.83626	0.18181	1.01697	285	2.18938	2.07891	1.4057	2.19832	284.5	3.54543	3.33611	2.79158	2.63384	3.56248
284.6	0.9847	0.81335	0.19999	1.01231	284.9	2.24882	2.11863	1.42545	2.25835	284.4	3.4962	3.26469	2.80279	2.65023	3.5186
284.5	0.94525	0.76952	0.21407	0.98264	284.8	2.28666	2.13577	1.44621	2.29658	284.3	3.44311	3.18492	2.80865	2.66822	3.46262
284.4	0.88965	0.70833	0.22297	0.93043	284.7	2.3	2.12842	1.46693	2.31005	284.2	3.38902	3.10232	2.80868	2.68484	3.39662
284.3	0.82569	0.63443	0.22597	0.85961	284.6	2.2882	2.09744	1.48615	2.29813	284.1	3.32453	3.02153	2.80287	2.6967	3.32182
284.2	0.75377	0.55301	0.22283	0.77511	284.5	2.25272	2.04609	1.50206	2.26229	284	3.24879	2.94608	2.79172	2.70102	3.23948
284.1	0.6782	0.46919	0.21379	0.68232	284.4	2.19647	1.97925	1.5127	2.20548	283.9	3.15906	2.87843	2.77612	2.69676	3.15191
284	0.59784	0.38749	0.19958	0.58646	284.3	2.1234	1.90245	1.51647	2.13168	283.8	3.06306	2.81999	2.75727	2.68495	3.06276
283.9	0.51018	0.31157	0.18127	0.49228	284.2	2.03827	1.82105	1.51278	2.04569	283.7	2.96537	2.77119	2.73652	2.66838	2.97657
283.8	0.4286	0.24396	0.16019	0.40363	284.1	1.94647	1.73983	1.50224	1.95296	283.6	2.88154	2.73171	2.7152	2.65046	2.8978
283.7	0.35068	0.18609	0.13774	0.32334	284	1.85339	1.66263	1.48641	1.85895	283.5	2.81003	2.70068	2.69449	2.63413	2.82967
283.6	0.26851	0.13836	0.11525	0.25315	283.9	1.76388	1.5923	1.46727	1.76854	283.4	2.75149	2.67694	2.67534	2.62115	2.77375
283.5	0.20339	0.10033	0.09383	0.19374	283.8	1.68154	1.53064	1.44663	1.68537	283.3	2.70856	2.6592	2.6584	2.612	2.72986
283.4	0.15112	0.07106	0.07435	0.14499	283.7	1.60863	1.47845	1.42596	1.61173	283.2	2.68084	2.64619	2.644	2.60623	2.69663
283.3	0.10275	0.04924	0.05733	0.10617	283.6	1.54619	1.43571	1.4063	1.54867	283.1	2.65573	2.6368	2.63224	2.60296	2.67214
283.2	0.06755	0.03348	0.04305	0.07614	283.5	1.49422	1.40176	1.38832	1.49617	283	2.63915	2.63005	2.62297	2.60129	2.65439
283.1	0.04575	0.02245	0.03148	0.05354	283.4	1.45207	1.37556	1.37241	1.4536	282.9	2.62652	2.6252	2.61591	2.60052	2.64166
283	0.031	0.01493	0.02243	0.03698	283.3	1.41867	1.35587	1.35875	1.41986	282.8	2.62284	2.62168	2.61073	2.60021	2.63259
282.9	0.02284	0.00996	0.01559	0.02517	283.2	1.39273	1.34141	1.3473	1.39366	282.7	2.62487	2.61906	2.60706	2.60011	2.62614
282.8	0.02161	0.00675	0.01059	0.01695	283.1	1.37291	1.331	1.33794	1.37364	282.6	2.62065	2.61707	2.60453	2.60009	2.62155
282.7	0.01684	0.00471	0.00704	0.01138	283	1.35796	1.3236	1.33043	1.35854	282.5	2.61649	2.6155	2.60286	2.60011	2.61826
282.6	0.01131	0.00345	0.00461	0.00769	282.9	1.34678	1.31839	1.32451	1.34725	282.4	2.61205	2.61421	2.60179	2.60013	2.61587
282.5	0.01263	0.00267	0.00299	0.00529	282.8	1.33844	1.31471	1.31989	1.33882	282.3	2.60965	2.61314	2.60113	2.60016	2.6141
282.4	0.01264	0.00219	0.00195	0.00376	282.7	1.3322	1.31208	1.31631	1.33252	282.2	2.61061	2.61221	2.60074	2.60019	2.61276
282.3	0.00987	0.00189	0.00129	0.00281	282.6	1.32747	1.31017	1.31354	1.32775	282.1	2.61069	2.6114	2.60052	2.60022	2.6117
282.2	0.00925	0.00169	0.000897016	0.00221	282.5	1.32384	1.30873	1.31139	1.32408	282	2.60985	2.61068	2.60041	2.60025	2.61084
282.1	0.00878	0.00155	0.000662602	0.00184	282.4	1.32099	1.30762	1.3097	1.3212	281.9	2.6143	2.61003	2.60036	2.60027	2.61012
282	0.00528	0.00144	0.000528136	0.0016	282.3	1.31869	1.30671	1.30834	1.31887	281.8	2.61424	2.60945	2.60035	2.6003	2.6095
281.9	0.00268	0.00136	0.000453401	0.00144	282.2	1.31679	1.30596	1.30724	1.31696	281.7	2.61121	2.60893	2.60035	2.60033	2.60895
281.8	0.00201	0.00129	0.0004131	0.00134	282.1	1.31519	1.30531	1.30633	1.31534	281.6	2.60898	2.60845	2.60037	2.60036	2.60846
281.7	0.00307	0.00124	0.00039194	0.00126	282	1.31381	1.30475	1.30555	1.31395	281.5	2.60591	2.60802	2.60039	2.60039	2.60802
281.6	0.00308	0.00118	0.000381017	0.00119	281.9	1.3126	1.30426	1.30489	1.31273	281.4	2.60647	2.60762	2.60042	2.60042	2.60763
281.5	0.00339	0.00113	0.000375498	0.00114	281.8	1.31154	1.30381	1.30431	1.31166	281.3	2.60249	2.60726	2.60045	2.60045	2.60726
281.4	0.00338	0.00109	0.000372704	0.00109	281.7	1.31059	1.30341	1.3038	1.3107	281.2	2.60252	2.60693	2.60048	2.60048	2.60693
281.3	0.00189	0.00105	0.000371269	0.00105	281.6	1.30974	1.30306	1.30335	1.30984	281.1	2.60542	2.60663	2.6005	2.6005	2.60663
281.2	0.0017	0.00101	0.000370605	0.00102	281.5	1.30897	1.30273	1.30295	1.30906	281	2.6082	2.60635	2.60053	2.60053	2.60635
281.1	0.0014	0.000981186	0.000370258	0.000981358	281.4	1.30828	1.30244	1.30259	1.30836	280.9	2.61612	2.60609	2.60056	2.60056	2.60609
281	0.00261	0.00095005	0.000370071	0.00095012	281.3	1.30765	1.30217	1.30227	1.30772	280.8	2.61771	2.60586	2.60059	2.60059	2.60586
280.9	0.000716629	0.0009211	0.000369845	0.000921128	281.2	1.30707	1.30193	1.30198	1.30714	280.7	2.61637	2.60564	2.60062	2.60062	2.60564
280.8	-0.00135	0.000894372	0.0003698	0.000894383	281.1	1.30655	1.30171	1.30172	1.30662	280.6	2.60758	2.60544	2.60065	2.60065	2.60544
280.7	0.000168314	0.000869688	0.000369934	0.000869693	281	1.30607	1.30151	1.30149	1.30613	280.5	2.60069	2.60525	2.60068	2.60068	2.60525
280.6	0.000125277	0.000846593	0.000369948	0.000846594	280.9	1.30564	1.30132	1.30128	1.30569	280.4	2.60943	2.60508	2.60071	2.60071	2.60508
280.5	-7.00615e-05	0.000825047	0.000369967	0.000825047	280.8	1.30524	1.30116	1.30109	1.30529	280.3	2.61422	2.60492	2.60073	2.60073	2.60492
280.4	0.00125	0.000804935	0.000370002	0.000804935	280.7	1.30487	1.301	1.30091	1.30492	280.2	2.6075	2.60477	2.60076	2.60076	2.60477
280.3	0.000938324	0.000786015	0.000369931	0.000786015	280.6	1.30453	1.30086	1.30076	1.30457	280.1	2.60416	2.60464	2.60079	2.60079	2.60464
280.2	-0.00123	0.000768308	0.000369884	0.000768308	280.5	1.30422	1.30074	1.30061	1.30426	280	2.60754	2.60451	2.60082	2.60082	2.60451
280.1	-0.000471581	0.000751878	0.000370015	0.000751878	280.4	1.30393	1.30062	1.30049	1.30397	279.9	2.60721	2.60439	2.60085	2.60085	2.60439
280	-0.00050461	0.000736384	0.000370084	0.000736384	280.3	1.30367	1.30052	1.30037	1.3037	279.8	2.60735	2.60428	2.60088	2.60088	2.60428
279.9	0.000984197	0.000721819	0.000370156	0.000721819	280.2	1.30342	1.30042	1.30026	1.30346	279.7	2.6123	2.60418	2.60091	2.60091	2.60418
279.8	0.000556989	0.000707987	0.000370105	0.000707987	280.1	1.3032	1.30033	1.30017	1.30323	279.6	2.60726	2.60409	2.60094	2.60094	2.60409
279.7	0.00058101	0.000694978	0.00037009	0.000694978	280	1.30299	1.30025	1.30008	1.30302	279.5	2.60083	2.604	2.60096	2.60096	2.604
279.6	0.00137	0.000682703	0.000370073	0.000682703	279.9	1.3028	1.30018	1.30001	1.30282	279.4	2.60296	2.60392	2.60099	2.60099	2.60392
279.5	0.000369991	0.000671036	0.000369991	0.000671036	279.8	1.30262	1.30011	1.29994	1.30264	279.3	2.60102	2.60385	2.60102	2.60102	2.60385
