# Supplementary material for: Ultralow contact resistance in organic transistors via orbital hybridization
Source: Nat Commun. 2023 Jan 19;14:324. doi: 10.1038/s41467-023-36006-0 (PMC9852566; doi:10.1038/s41467-023-36006-0)
Supplement: Supplementary file 2 — Source Data [file 41467_2023_36006_MOESM2_ESM.zip › Source Data/Source Data Fig. 4.xlsx]

## Sheet: a
	VDS=-3 V
VGS (V)	/ID/ (μA/μm)	/ID/1/2 (μA/μm1/2)
0.95	2.42491e-07	0.000492434
0.9	2.38369e-07	0.000488231
0.85	2.31519e-07	0.000481164
0.8	2.4037e-07	0.000490275
0.75	2.38551e-07	0.000488417
0.7	2.3552e-07	0.000485304
0.65	2.31337e-07	0.000480975
0.6	2.24365e-07	0.000473672
0.55	2.26123e-07	0.000475524
0.5	2.39824e-07	0.000489718
0.45	2.31155e-07	0.000480786
0.4	2.5207e-07	0.000502066
0.35	3.24029e-07	0.000569236
0.3	6.54181e-07	0.000808815
0.25	1.63545e-06	0.00128
0.2	5.1343e-06	0.00227
0.15	1.85902e-05	0.00431
0.1	8.09438e-05	0.009
0.05	0.000358598	0.01894
0	0.000908703	0.03014
-0.05	0.00246	0.04961
-0.1	0.00583	0.07637
-0.15	0.01199	0.10949
-0.2	0.02124	0.14574
-0.25	0.0343	0.18521
-0.3	0.0512	0.22628
-0.35	0.07181	0.26797
-0.4	0.09778	0.31269
-0.45	0.12894	0.35909
-0.5	0.16448	0.40557
-0.55	0.20435	0.45206
-0.6	0.25207	0.50206
-0.65	0.30703	0.55411
-0.7	0.3693	0.6077
-0.75	0.44369	0.6661
-0.8	0.52447	0.7242
-0.85	0.61099	0.78166
-0.9	0.70762	0.8412
-0.95	0.81257	0.90143
-1	0.92596	0.96227
-1.05	1.04821	1.02382
-1.1	1.1809	1.08669
-1.15	1.30909	1.14415
-1.2	1.46862	1.21187
-1.25	1.62456	1.27458
-1.3	1.79669	1.34041
-1.35	1.9653	1.40189
-1.4	2.14963	1.46616
-1.45	2.34321	1.53075
-1.5	2.54509	1.59533
-1.55	2.75754	1.66059
-1.6	2.96569	1.72212
-1.65	3.20801	1.79109
-1.7	3.4489	1.85712
-1.75	3.69513	1.92227
-1.8	3.95864	1.98963
-1.85	4.20721	2.05115
-1.9	4.50529	2.12257
-1.95	4.79818	2.19047
-2	5.09085	2.25629
-2.05	5.37734	2.31891
-2.1	5.67874	2.38301
-2.15	6.01425	2.4524
-2.2	6.33941	2.51782
-2.25	6.67083	2.58279
-2.3	7.01187	2.64799
-2.35	7.33494	2.70831
-2.4	7.70076	2.77502
-2.45	8.07077	2.84091
-2.5	8.4225	2.90215
-2.55	8.77548	2.96234
-2.6	9.18817	3.0312
-2.65	9.58723	3.09633
-2.7	9.982	3.15943
-2.75	10.3693	3.22013
-2.8	10.7415	3.27743
-2.85	11.1609	3.3408
-2.9	11.5685	3.40125
-2.95	12.0739	3.47475
-3	12.4967	3.53507
-3	12.2872	3.50532
-2.95	11.8089	3.4364
-2.9	11.3125	3.36341
-2.85	10.8703	3.29701
-2.8	10.4093	3.22634
-2.75	10.004	3.16291
-2.7	9.54519	3.08953
-2.65	9.13185	3.02189
-2.6	8.72332	2.95353
-2.55	8.31344	2.8833
-2.5	7.96828	2.82281
-2.45	7.5917	2.7553
-2.4	7.21468	2.68602
-2.35	6.86499	2.62011
-2.3	6.49027	2.5476
-2.25	6.16096	2.48213
-2.2	5.83411	2.41539
-2.15	5.51156	2.34767
-2.1	5.20378	2.28118
-2.05	4.88773	2.21082
-2	4.6018	2.14518
-1.95	4.32099	2.0787
-1.9	4.04872	2.01214
-1.85	3.78138	1.94458
-1.8	3.53024	1.87889
-1.75	3.28473	1.81238
-1.7	3.04176	1.74406
-1.65	2.81363	1.67739
-1.6	2.59062	1.60954
-1.55	2.38512	1.54438
-1.5	2.19962	1.48311
-1.45	2.01053	1.41793
-1.4	1.82408	1.35059
-1.35	1.6596	1.28826
-1.3	1.50629	1.22731
-1.25	1.35636	1.16463
-1.2	1.21231	1.10105
-1.15	1.09168	1.04484
-1.1	0.9692	0.98448
-1.05	0.85349	0.92385
-1	0.75055	0.86634
-0.95	0.65311	0.80815
-0.9	0.56608	0.75238
-0.85	0.48845	0.69889
-0.8	0.41743	0.64609
-0.75	0.35139	0.59278
-0.7	0.29386	0.54209
-0.65	0.24622	0.4962
-0.6	0.19912	0.44623
-0.55	0.16239	0.40297
-0.5	0.12843	0.35838
-0.45	0.10083	0.31754
-0.4	0.0763	0.27622
-0.35	0.05642	0.23753
-0.3	0.03953	0.19881
-0.25	0.02603	0.16135
-0.2	0.01551	0.12454
-0.15	0.00812	0.09009
-0.1	0.00362	0.06014
-0.05	0.00134	0.03655
0	0.000418931	0.02047
0.05	8.17998e-05	0.00904
0.1	2.15187e-05	0.00464
0.15	4.23739e-06	0.00206
0.2	1.07697e-06	0.00104
0.25	4.07749e-07	0.000638553
0.3	3.2215e-07	0.000567582
0.35	3.01296e-07	0.000548904
0.4	2.959e-07	0.000543967
0.45	3.09601e-07	0.000556418
0.5	3.056e-07	0.000552811
0.55	3.05115e-07	0.000552372
0.6	3.07903e-07	0.000554891
0.65	3.12147e-07	0.000558701
0.7	3.12693e-07	0.000559189
0.75	3.15421e-07	0.000561623
0.8	3.01599e-07	0.00054918
0.85	3.09116e-07	0.000555982
0.9	3.04327e-07	0.000551658
0.95	2.92081e-07	0.000540445
1	2.9487e-07	0.000543019

## Sheet: b
	VGS=0V	VGS=-1V	VGS=-2V	VGS=-3V
VDS (V)	/ID/ (μA/μm)	/ID/ (μA/μm)	/ID/ (μA/μm)	/ID/ (μA/μm)
0	-2.87829e-07	-0.000170423	-0.00117	-0.00255
-0.03	0.000538976	0.07213	0.16623	0.21611
-0.06	0.000868611	0.1413	0.33112	0.43205
-0.09	0.00106	0.20744	0.49365	0.64558
-0.12	0.00114	0.27068	0.65398	0.85718
-0.15	0.00117	0.33106	0.81212	1.06715
-0.18	0.00119	0.38881	0.96872	1.27687
-0.21	0.0012	0.4441	1.12363	1.48569
-0.24	0.00122	0.49694	1.27766	1.69467
-0.27	0.00122	0.54766	1.43115	1.90375
-0.3	0.00123	0.59576	1.58401	2.11276
-0.33	0.00124	0.64138	1.73498	2.32098
-0.36	0.00125	0.68482	1.88528	2.52926
-0.39	0.00125	0.72599	2.03461	2.73736
-0.42	0.00126	0.76536	2.18281	2.94498
-0.45	0.00126	0.80237	2.32939	3.15364
-0.48	0.00126	0.83773	2.47462	3.36215
-0.51	0.00126	0.87193	2.61927	3.57033
-0.54	0.00126	0.90414	2.76214	3.77994
-0.57	0.00126	0.93451	2.90253	3.98919
-0.6	0.00126	0.96344	3.04174	4.19771
-0.63	0.00126	0.99007	3.18033	4.40655
-0.66	0.00126	1.01482	3.31799	4.61346
-0.69	0.00127	1.0382	3.45497	4.81995
-0.72	0.00127	1.05957	3.58956	5.02475
-0.75	0.00127	1.07893	3.72229	5.22817
-0.78	0.00127	1.09605	3.85137	5.43527
-0.81	0.00128	1.11113	3.977	5.64061
-0.84	0.00128	1.12504	4.0987	5.84671
-0.87	0.00128	1.13718	4.2198	6.05386
-0.9	0.00129	1.1483	4.33939	6.25829
-0.93	0.00129	1.15899	4.45777	6.45932
-0.96	0.00129	1.16853	4.57752	6.65975
-0.99	0.00129	1.17607	4.69035	6.85876
-1.02	0.00129	1.1818	4.79845	7.05501
-1.05	0.00129	1.18563	4.89886	7.24921
-1.08	0.00129	1.18928	4.99684	7.4435
-1.11	0.0013	1.19205	5.09214	7.63694
-1.14	0.0013	1.19353	5.18488	7.82447
-1.17	0.0013	1.19659	5.27615	8.00695
-1.2	0.0013	1.20001	5.36798	8.18912
-1.23	0.0013	1.20223	5.4485	8.36614
-1.26	0.0013	1.20339	5.52302	8.53814
-1.29	0.0013	1.20224	5.58988	8.70923
-1.32	0.00131	1.2014	5.65403	8.87535
-1.35	0.00131	1.1997	5.71406	9.03754
-1.38	0.00131	1.19981	5.77048	9.1956
-1.41	0.00131	1.20311	5.82214	9.34933
-1.44	0.00131	1.20706	5.8721	9.49843
-1.47	0.00131	1.21148	5.91699	9.63864
-1.5	0.00131	1.21492	5.95866	9.77827
-1.53	0.00131	1.21592	5.99899	9.91018
-1.56	0.00132	1.21667	6.03487	10.0363
-1.59	0.00132	1.21523	6.06709	10.1613
-1.62	0.00132	1.21542	6.09247	10.2799
-1.65	0.00132	1.21436	6.1121	10.3937
-1.68	0.00132	1.21299	6.13171	10.5003
-1.71	0.00132	1.21133	6.15011	10.6018
-1.74	0.00133	1.20917	6.16629	10.7019
-1.77	0.00133	1.20808	6.18731	10.7907
-1.8	0.00133	1.20755	6.20936	10.8778
-1.83	0.00133	1.20852	6.22897	10.96
-1.86	0.00134	1.2098	6.25076	11.0322
-1.89	0.00134	1.21135	6.26982	11.1017
-1.92	0.00134	1.21214	6.28524	11.1716
-1.95	0.00134	1.21194	6.29598	11.2369
-1.98	0.00134	1.21125	6.30065	11.3056
-2.01	0.00134	1.21084	6.30618	11.376
-2.04	0.00134	1.20897	6.31287	11.448
-2.07	0.00134	1.20902	6.31606	11.5139
-2.1	0.00134	1.20877	6.32296	11.5682
-2.13	0.00135	1.20994	6.32685	11.6169
-2.16	0.00135	1.21128	6.33379	11.661
-2.19	0.00136	1.21334	6.33988	11.6972
-2.22	0.00136	1.21506	6.34642	11.738
-2.25	0.00137	1.21571	6.34971	11.7821
-2.28	0.00137	1.21532	6.35855	11.8244
-2.31	0.00137	1.21537	6.36149	11.8604
-2.34	0.00137	1.21523	6.36472	11.8901
-2.37	0.00136	1.21469	6.36425	11.9148
-2.4	0.00136	1.21448	6.36541	11.9342
-2.43	0.00136	1.21487	6.36562	11.955
-2.46	0.00136	1.21547	6.36803	11.9718
-2.49	0.00136	1.21582	6.36621	11.9944
-2.52	0.00136	1.21611	6.36966	12.0157
-2.55	0.00136	1.21701	6.36846	12.0277
-2.58	0.00136	1.2173	6.36933	12.042
-2.61	0.00136	1.21746	6.36691	12.0581
-2.64	0.00136	1.2169	6.36691	12.0671
-2.67	0.00136	1.21741	6.36772	12.0754
-2.7	0.00137	1.21864	6.36924	12.0778
-2.73	0.00137	1.21917	6.37018	12.0857
-2.76	0.00138	1.21898	6.37217	12.0917
-2.79	0.00138	1.21904	6.37055	12.0939
-2.82	0.00138	1.21847	6.37245	12.1008
-2.85	0.00138	1.21756	6.37367	12.1191
-2.88	0.00138	1.21722	6.37514	12.1243
-2.91	0.00138	1.21797	6.37514	12.1199
-2.94	0.00139	1.21878	6.37537	12.1259
-2.97	0.00139	1.21929	6.37644	12.1284
-3	0.0014	1.21914	6.37894	12.1252

## Sheet: c
	DPh-DNTT Au	C9-DNBDT-NW Au/F4-TCNQ	C8-DNBDT-NW Au/F4-TCNQ	ph-btbt-c10 au	c8-btbt our	c10-dntt transfer	c6-dntt our	c6-dntt au	c10-dntt au	DPh-DNTT Au/PFBT	TIPS- Pentacene au	C12-BTBT Ag/F4-TCNQ
L(um)	/Isaturation/ (μA/μm)	/Isaturation/ (μA/μm)	/Isaturation/ (μA/μm)	/Isaturation/ (μA/μm)	/Isaturation/ (μA/μm)	/Isaturation/ (μA/μm)	/Isaturation/ (μA/μm)	/Isaturation/ (μA/μm)	/Isaturation/ (μA/μm)	/Isaturation/ (μA/μm)	/Isaturation/ (μA/μm)	/Isaturation/ (μA/μm)
0.6							28.6
8						4.2
76									5
100									2
80									1.7
100				1.1
3			1.6
6		2
1.5		2.6
1	1.2									2.4
0.6										6.5
160											--
5								19			1.6	6

## Sheet: e
t (s)	Vout (V)	Vin (V)
0	-1.04	0.32
4e-10	-1	0.72
7.999e-10	-1	1.12
1.2001e-09	-0.96	1.48
1.6e-09	-1	1.76
2e-09	-1	2.04
2.3999e-09	-0.96	2.32
2.8001e-09	-0.96	2.4
3.2001e-09	-0.96	2.48
3.6e-09	-1	2.4
4e-09	-0.96	2.28
4.3999e-09	-1	2.16
4.8001e-09	-1.04	1.92
5.2e-09	-1.04	1.56
5.6e-09	-1	1.28
5.9999e-09	-1	0.84
6.3999e-09	-0.96	0.44
6.8001e-09	-0.96	0
7.2e-09	-1	-0.44
7.6e-09	-1	-0.84
7.9999e-09	-1	-1.28
8.4001e-09	-1	-1.56
8.8e-09	-1	-1.84
9.2e-09	-1.04	-2.12
9.5999e-09	-1.04	-2.28
9.9999e-09	-1.04	-2.4
1.04001e-08	-1	-2.44
1.08e-08	-0.96	-2.44
1.12e-08	-1	-2.24
1.15999e-08	-1	-2.08
1.20001e-08	-1	-1.8
1.24001e-08	-1	-1.56
1.28e-08	-1.04	-1.2
1.32e-08	-1	-0.84
1.35999e-08	-1	-0.4
1.40001e-08	-1	0.04
1.44e-08	-0.96	0.44
1.48e-08	-0.96	0.84
1.51999e-08	-0.96	1.28
1.56001e-08	-1	1.56
1.60001e-08	-0.96	1.88
1.64e-08	-0.96	2.16
1.68e-08	-0.96	2.28
1.71999e-08	-1	2.4
1.76001e-08	-0.96	2.44
1.8e-08	-0.96	2.4
1.84e-08	-1.04	2.28
1.87999e-08	-0.96	2.08
1.91999e-08	-0.96	1.8
1.96001e-08	-0.96	1.52
2e-08	-1	1.16
2.04e-08	-1.04	0.76
2.07999e-08	-1.04	0.32
2.12001e-08	-1	-0.12
2.16e-08	-1	-0.56
2.2e-08	-1	-0.96
2.24e-08	-1	-1.32
2.27999e-08	-1	-1.68
2.32001e-08	-1	-1.96
2.36e-08	-1	-2.2
2.4e-08	-1	-2.4
2.43999e-08	-1.04	-2.44
2.48001e-08	-1	-2.48
2.52001e-08	-0.96	-2.36
2.56e-08	-1.04	-2.28
2.6e-08	-1	-2.04
2.63999e-08	-1	-1.8
2.68001e-08	-1	-1.48
2.72e-08	-1.04	-1.08
2.76e-08	-1	-0.68
2.79999e-08	-1	-0.24
2.84001e-08	-0.96	0.16
2.88001e-08	-1.04	0.56
2.92e-08	-0.96	0.92
2.96e-08	-1	1.32
2.99999e-08	-0.96	1.68
3.04001e-08	-1	1.96
3.08e-08	-1	2.16
3.12e-08	-1	2.36
3.15999e-08	-1	2.44
3.19999e-08	-0.96	2.48
3.24001e-08	-0.96	2.36
3.28e-08	-1	2.2
3.32e-08	-1	2
3.35999e-08	-1.04	1.76
3.40001e-08	-1	1.4
3.44001e-08	-1	1.08
3.48e-08	-1	0.6
3.52e-08	-1.04	0.16
3.55999e-08	-1.04	-0.24
3.60001e-08	-1	-0.64
3.64e-08	-0.96	-1.04
3.68e-08	-1.04	-1.4
3.71999e-08	-1	-1.72
3.76001e-08	-1	-2
3.80001e-08	-1	-2.28
3.84e-08	-1.04	-2.32
3.88e-08	-1.04	-2.44
3.91999e-08	-1	-2.48
3.96001e-08	-1.04	-2.36
4e-08	-1	-2.2
4.04e-08	-1.04	-2
4.07999e-08	-1	-1.72
4.12001e-08	-1.04	-1.4
4.16001e-08	-1.04	-1
4.2e-08	-1	-0.64
4.24e-08	-1.04	-0.12
4.27999e-08	-1	0.28
4.32001e-08	-1.04	0.68
4.36e-08	-1	1.08
4.4e-08	-0.96	1.44
4.43999e-08	-1	1.8
4.47999e-08	-1	2.04
4.52001e-08	-0.96	2.24
4.56e-08	-0.96	2.36
4.6e-08	-1	2.4
4.63999e-08	-0.96	2.44
4.68001e-08	-0.96	2.32
4.72001e-08	-0.96	2.2
4.76e-08	-1	1.96
4.8e-08	-1	1.72
4.83999e-08	-0.96	1.36
4.88001e-08	-0.96	0.92
4.92e-08	-0.96	0.48
4.96e-08	-1	0.12
4.99999e-08	-1	-0.4
5.04001e-08	-1	-0.8
5.08001e-08	-1.04	-1.2
5.12e-08	-1	-1.56
5.16e-08	-1	-1.84
5.19999e-08	-0.96	-2.08
5.24001e-08	-0.96	-2.32
5.28e-08	-0.96	-2.44
5.32e-08	-1	-2.48
5.35999e-08	-1	-2.44
5.40001e-08	-1.04	-2.4
5.44001e-08	-0.96	-2.12
5.48e-08	-1.04	-1.92
5.52e-08	-1.04	-1.6
5.55999e-08	-1.04	-1.28
5.60001e-08	-1.04	-0.84
5.64e-08	-1	-0.48
5.68e-08	-1.04	-0.08
5.71999e-08	-1	0.4
5.75999e-08	-1	0.76
5.80001e-08	-1	1.2
5.84e-08	-1	1.56
5.88e-08	-1	1.84
5.91999e-08	-1	2.12
5.96001e-08	-0.96	2.32
6.00001e-08	-0.96	2.4
6.04e-08	-1	2.44
6.08e-08	-1	2.4
6.11999e-08	-0.96	2.28
6.16001e-08	-1	2.12
6.2e-08	-1	1.84
6.24e-08	-1	1.52
6.27999e-08	-0.96	1.2
6.32001e-08	-1	0.76
6.36001e-08	-1.04	0.4
6.4e-08	-1	-0.04
6.44e-08	-1	-0.48
6.47999e-08	-1	-0.88
6.52001e-08	-1.04	-1.28
6.56e-08	-1	-1.6
6.6e-08	-1	-1.96
6.63999e-08	-1.04	-2.16
6.68001e-08	-1.04	-2.36
6.72001e-08	-1	-2.48
6.76e-08	-1	-2.44
6.8e-08	-1.04	-2.4
6.83999e-08	-1	-2.28
6.88001e-08	-1.04	-2.04
6.92e-08	-1.04	-1.84
6.96e-08	-0.96	-1.48
6.99999e-08	-1.04	-1.16
7.03999e-08	-1.04	-0.8
7.08001e-08	-0.96	-0.36
7.12e-08	-1.04	0.04
7.16e-08	-1.04	0.48
7.19999e-08	-1	0.88
7.24001e-08	-1	1.28
7.28001e-08	-1.04	1.68
7.32e-08	-1	1.96
7.36e-08	-0.96	2.16
7.39999e-08	-1	2.32
7.44001e-08	-0.96	2.44
7.48e-08	-0.96	2.44
7.52e-08	-1	2.4
7.55999e-08	-1	2.24
7.60001e-08	-0.96	2.08
7.64001e-08	-0.96	1.8
7.68e-08	-1	1.44
7.72e-08	-0.96	1.08
7.75999e-08	-1	0.64
7.80001e-08	-1	0.24
7.84e-08	-1	-0.2
7.88e-08	-1	-0.64
7.91999e-08	-1	-1.08
7.96001e-08	-1	-1.4
8.00001e-08	-1.04	-1.8
8.04e-08	-1	-2
8.08e-08	-1	-2.2
8.11999e-08	-1.04	-2.4
8.16001e-08	-1	-2.44
8.2e-08	-1	-2.4
8.24e-08	-1	-2.36
8.27999e-08	-1	-2.24
8.31999e-08	-1	-2
8.36001e-08	-1.04	-1.76
8.4e-08	-1.04	-1.4
8.44e-08	-1	-1
8.47999e-08	-1.04	-0.64
8.52001e-08	-1	-0.2

## Sheet: f
Frequency (Hz)	Vout (V)
100000	1.48
500000	1.478
1000000	1.476
5000000	1.44
10000000	1.38
20000000	1.29
30000000	1.24
40000000	1.22
50000000	1.12
60000000	1.06
70000000	1.01
100000000	0.86
