# Supplementary material for: Ultralow contact resistance in organic transistors via orbital hybridization
Source: Nat Commun. 2023 Jan 19;14:324. doi: 10.1038/s41467-023-36006-0 (PMC9852566; doi:10.1038/s41467-023-36006-0)
Supplement: Supplementary file 2 — Source Data [file 41467_2023_36006_MOESM2_ESM.zip › Source Data/Source Data Fig. 5.xlsx]

## Sheet: f
Columns Rows	1	2	3	4	5	6	7	8	9
a	8.9	8.7	5.7	6.9	5.8	7.9	9.8	8	7.2	Isaturation (μA/μm)
b	5.9	8.4	7	5.3	7	7.1	7.4	7.6	5.9
c	9.9	8.1	9.3	7.9	8.9	7.5	6.4	5.3	8.5
d	7.4	7	8.6	8.8	9.1	8.1	7	6.7	8.3
e	7.6	7.4	6.3	8.8	6.1	9.1	8.2	5.6	5.5
f	7.5	6.9	6.3	5.9	4.7	3.9	5.6	5.4	7.8
g	9.6	8.9	6.7	6.4	6.6	7.7	7.9	9.7	7.3
h	10.7	5.9	6	7	5.5	7.2	4.7	5.7	7.7
i	8.9	8.8	8.3	7.1	8.1	8.1	7.3	8.6	7.3

## Sheet: g
VDS=-3 V	a1	a2	a3	a4	a5	a6	a7	a8	a9	B1	B2	B3	B4	B5	B6	B7	B8	B9	C1	C2	C3	C4	C5	C6	C7	C8	C9	D1	D2	D3	D4	D5	D6	D7	D8	D9	E1	E2	E3	E4	E5	E6	E7	E8	E9	F1	F2	F3	F4
VGS (V)	Isaturation (μA/μm)	Isaturation (μA/μm)	Isaturation (μA/μm)	Isaturation (μA/μm)	Isaturation (μA/μm)	Isaturation (μA/μm)	Isaturation (μA/μm)	Isaturation (μA/μm)	Isaturation (μA/μm)	Isaturation (μA/μm)	Isaturation (μA/μm)	Isaturation (μA/μm)	Isaturation (μA/μm)	Isaturation (μA/μm)	Isaturation (μA/μm)	Isaturation (μA/μm)	Isaturation (μA/μm)	Isaturation (μA/μm)	Isaturation (μA/μm)	Isaturation (μA/μm)	Isaturation (μA/μm)	Isaturation (μA/μm)	Isaturation (μA/μm)	Isaturation (μA/μm)	Isaturation (μA/μm)	Isaturation (μA/μm)	Isaturation (μA/μm)	Isaturation (μA/μm)	Isaturation (μA/μm)	Isaturation (μA/μm)	Isaturation (μA/μm)	Isaturation (μA/μm)	Isaturation (μA/μm)	Isaturation (μA/μm)	Isaturation (μA/μm)	Isaturation (μA/μm)	Isaturation (μA/μm)	Isaturation (μA/μm)	Isaturation (μA/μm)	Isaturation (μA/μm)	Isaturation (μA/μm)	Isaturation (μA/μm)	Isaturation (μA/μm)	Isaturation (μA/μm)	Isaturation (μA/μm)	Isaturation (μA/μm)	Isaturation (μA/μm)	Isaturation (μA/μm)	Isaturation (μA/μm)
2	2.97143e-07	5.779e-07	2.696e-07	4.858e-07	3.841e-07	3.967e-07	5.52006e-07	3.368e-07	5.31e-07	5.835e-07	2.9175e-07	6.61569e-07	4.511e-07	5.434e-07	4.53701e-07	3.596e-07	7.15e-07	5.57e-07	3.48645e-07	5.14628e-07	6.39074e-07	5.89182e-07	3.30962e-07	4.02841e-07	3.27889e-07	3.15068e-07	2.78768e-07	2.079e-07	2.8971e-07	2.8818e-07	2.7603e-07	3.15657e-07	3.1302e-07	2.9538e-07	4.24166e-07	2.99357e-07	3.17202e-07	2.99715e-07	2.60217e-07	3.35733e-07	2.77555e-07	3.15462e-07	2.38743e-07	3.444e-07	1.77034e-07	3.9258e-07	3.3858e-07	4.07109e-07	4.31718e-07
1.97	2.89464e-07	5.201e-07	2.637e-07	4.461e-07	3.648e-07	3.786e-07	5.18576e-07	3.262e-07	3.953e-07	5.297e-07	2.6485e-07	5.97353e-07	4.202e-07	5.12867e-07	4.13674e-07	3.308e-07	6.55e-07	5.36867e-07	2.97954e-07	4.84793e-07	6.51574e-07	5.46636e-07	3.24346e-07	4.02243e-07	2.97944e-07	2.90613e-07	2.54432e-07	2.0268e-07	2.7936e-07	2.7225e-07	2.5155e-07	2.99781e-07	3.024e-07	3.0078e-07	3.91419e-07	2.84185e-07	2.97192e-07	2.85882e-07	2.50125e-07	3.18947e-07	2.62246e-07	3.00237e-07	2.31199e-07	3.49238e-07	1.69761e-07	3.7908e-07	3.1788e-07	3.82164e-07	4.04492e-07
1.94023	2.67946e-07	4.834e-07	2.53e-07	4.192e-07	3.631e-07	3.538e-07	4.96686e-07	3.219e-07	3.661e-07	5.056e-07	2.528e-07	5.52549e-07	4.163e-07	4.88267e-07	3.95995e-07	3.263e-07	6.233e-07	5.06933e-07	3.18904e-07	4.63554e-07	6.11389e-07	5.18364e-07	3.05556e-07	3.90546e-07	2.88222e-07	2.8877e-07	2.47457e-07	1.872e-07	2.7378e-07	2.574e-07	2.5173e-07	3.0294e-07	2.8647e-07	2.7684e-07	3.97147e-07	2.73672e-07	3.02325e-07	2.62653e-07	2.45862e-07	3.18224e-07	2.61498e-07	2.76138e-07	2.30174e-07	3.27262e-07	1.61735e-07	3.681e-07	3.0816e-07	3.67826e-07	3.92493e-07
1.91023	2.53482e-07	4.582e-07	2.455e-07	4.063e-07	3.551e-07	3.429e-07	4.66187e-07	2.964e-07	3.233e-07	4.951e-07	2.4755e-07	5.33235e-07	3.867e-07	4.68133e-07	3.73679e-07	3.02e-07	5.79e-07	4.80067e-07	3.12574e-07	4.43554e-07	5.85556e-07	5.07364e-07	3.04114e-07	3.78421e-07	2.66333e-07	2.84666e-07	2.2878e-07	1.6857e-07	2.6514e-07	2.5128e-07	2.4318e-07	2.94516e-07	2.7477e-07	2.7342e-07	3.80133e-07	2.63069e-07	2.7753e-07	2.67699e-07	2.40381e-07	2.96698e-07	2.54592e-07	2.77095e-07	2.17956e-07	3.06434e-07	1.58138e-07	3.5001e-07	3.069e-07	3.69221e-07	3.94148e-07
1.88023	2.47411e-07	4.215e-07	2.4125e-07	3.746e-07	3.424e-07	3.658e-07	4.49884e-07	2.754e-07	3.93e-07	4.541e-07	2.2705e-07	4.87255e-07	3.851e-07	4.55067e-07	3.5029e-07	2.894e-07	5.686e-07	4.662e-07	3.03874e-07	4.3595e-07	5.59074e-07	4.76545e-07	2.96776e-07	3.79019e-07	2.46611e-07	2.77045e-07	2.18317e-07	1.5903e-07	2.5875e-07	2.5002e-07	2.3886e-07	2.91843e-07	2.7387e-07	2.7882e-07	3.74747e-07	2.61038e-07	2.76921e-07	1.27977e-07	2.27853e-07	2.88506e-07	2.3113e-07	2.73093e-07	2.09674e-07	3.14716e-07	1.54214e-07	3.4002e-07	3.0816e-07	3.58628e-07	3.78922e-07
1.85023	2.37946e-07	3.844e-07	2.3205e-07	3.851e-07	3.419e-07	3.287e-07	4.35321e-07	3.326e-07	2.773e-07	4.479e-07	2.2395e-07	4.64118e-07	3.816e-07	4.47e-07	3.34736e-07	2.773e-07	5.441e-07	4.49667e-07	2.93354e-07	4.18182e-07	5.4213e-07	4.60818e-07	2.78538e-07	3.69029e-07	2.45556e-07	2.82991e-07	2.10955e-07	2.4867e-07	2.5812e-07	2.4363e-07	2.2734e-07	2.87145e-07	2.6919e-07	2.6424e-07	3.52602e-07	2.54109e-07	2.56389e-07	2.32464e-07	2.2533e-07	3.35733e-07	2.27302e-07	2.54997e-07	2.09346e-07	3.07008e-07	1.48329e-07	3.2562e-07	2.8854e-07	3.38745e-07	3.59144e-07
1.82045	2.30268e-07	3.949e-07	2.3945e-07	3.579e-07	3.26e-07	2.999e-07	4.06746e-07	2.518e-07	3.291e-07	4.23e-07	2.115e-07	4.66961e-07	3.713e-07	4.364e-07	3.32319e-07	2.722e-07	5.066e-07	4.28467e-07	2.79872e-07	4.03223e-07	5.16019e-07	4.36182e-07	2.70988e-07	3.61942e-07	2.66056e-07	2.66911e-07	2.12273e-07	2.4273e-07	2.5182e-07	2.3931e-07	2.2707e-07	2.80179e-07	2.5155e-07	2.6478e-07	3.35417e-07	2.42311e-07	2.55345e-07	2.37858e-07	2.26374e-07	3.18947e-07	2.39366e-07	2.48907e-07	2.06148e-07	2.94462e-07	1.45362e-07	3.1563e-07	2.7081e-07	3.2788e-07	3.58648e-07
1.79045	2.27143e-07	3.54e-07	2.3135e-07	3.298e-07	3.361e-07	2.988e-07	4.24697e-07	2.432e-07	2.38e-07	4.088e-07	2.044e-07	4.43333e-07	3.527e-07	4.32533e-07	3.18838e-07	2.635e-07	4.897e-07	4.13533e-07	2.84746e-07	3.90413e-07	4.90741e-07	4.20636e-07	2.69673e-07	3.56392e-07	2.35167e-07	2.48068e-07	2.0429e-07	2.5929e-07	2.5245e-07	2.367e-07	2.1717e-07	2.71917e-07	2.475e-07	2.5164e-07	3.40547e-07	2.36338e-07	2.44035e-07	2.37945e-07	2.13324e-07	3.18224e-07	2.21728e-07	2.47515e-07	1.90609e-07	2.89952e-07	1.39954e-07	3.1338e-07	2.745e-07	3.26326e-07	3.48221e-07
1.76045	1.95089e-07	3.332e-07	2.1485e-07	3.517e-07	3.049e-07	2.904e-07	3.9374e-07	2.541e-07	2.268e-07	3.967e-07	1.9835e-07	3.99706e-07	3.465e-07	4.02133e-07	3.00822e-07	2.579e-07	4.83e-07	4.05533e-07	2.75227e-07	3.80331e-07	5.07407e-07	4.04727e-07	2.58603e-07	3.41364e-07	2.57e-07	2.52171e-07	1.93285e-07	2.3751e-07	2.3715e-07	2.2617e-07	2.2005e-07	2.60334e-07	2.394e-07	2.4174e-07	3.27038e-07	2.31918e-07	2.36292e-07	2.19588e-07	2.04189e-07	2.96698e-07	1.99846e-07	2.3664e-07	1.9639e-07	2.84622e-07	1.38326e-07	2.9727e-07	2.6973e-07	3.12099e-07	3.25381e-07
1.73045	2.28482e-07	3.308e-07	2.2195e-07	3.224e-07	3.119e-07	2.854e-07	3.76613e-07	2.186e-07	2.344e-07	3.87e-07	1.935e-07	3.89314e-07	3.392e-07	3.87533e-07	2.89127e-07	2.453e-07	4.415e-07	3.99867e-07	2.62474e-07	3.66694e-07	4.73333e-07	3.74636e-07	2.49017e-07	3.39486e-07	2.46944e-07	2.56526e-07	2.0119e-07	2.3625e-07	2.3859e-07	2.2626e-07	2.1096e-07	2.58228e-07	2.4084e-07	2.4138e-07	3.12588e-07	2.29857e-07	2.22198e-07	2.0967e-07	2.04798e-07	2.88506e-07	2.14906e-07	2.27331e-07	1.96554e-07	2.83146e-07	1.35405e-07	2.8872e-07	2.5137e-07	3.03007e-07	3.25464e-07
1.70068	2.07679e-07	3.244e-07	2.1425e-07	3.063e-07	3.095e-07	2.775e-07	3.72766e-07	1.96e-07	2.015e-07	3.67e-07	1.835e-07	3.7951e-07	3.308e-07	3.85933e-07	2.8216e-07	2.396e-07	4.563e-07	3.77733e-07	2.55551e-07	3.5686e-07	4.67963e-07	3.73545e-07	2.47066e-07	3.48451e-07	2.53611e-07	2.50496e-07	1.84063e-07	2.2113e-07	2.3481e-07	2.106e-07	2.1168e-07	2.58795e-07	2.2482e-07	2.4687e-07	3.10451e-07	2.19463e-07	2.17674e-07	2.11062e-07	1.99752e-07	2.65535e-07	2.1216e-07	2.175e-07	1.91142e-07	2.6978e-07	1.30536e-07	2.9268e-07	2.3409e-07	2.89049e-07	3.12886e-07
1.67068	2.09196e-07	2.962e-07	2.1405e-07	2.846e-07	2.891e-07	2.758e-07	3.6315e-07	2.043e-07	1.895e-07	3.638e-07	1.819e-07	3.57255e-07	3.202e-07	3.82333e-07	2.74584e-07	2.392e-07	4.465e-07	3.80533e-07	2.58694e-07	3.50909e-07	4.30926e-07	3.56182e-07	2.43418e-07	3.29752e-07	2.35222e-07	2.4187e-07	1.8166e-07	2.3301e-07	2.1528e-07	2.1582e-07	2.1672e-07	2.53611e-07	2.3094e-07	2.3184e-07	2.91213e-07	2.25197e-07	2.24982e-07	2.0532e-07	1.98534e-07	2.80554e-07	1.91194e-07	2.0967e-07	1.83598e-07	2.72404e-07	1.25625e-07	2.7774e-07	2.3967e-07	2.88341e-07	3.11231e-07
1.64068	2.10804e-07	2.972e-07	2.131e-07	2.942e-07	3.012e-07	2.574e-07	3.55914e-07	1.853e-07	1.781e-07	3.514e-07	1.757e-07	3.45392e-07	3.169e-07	3.73467e-07	2.72264e-07	2.416e-07	4.105e-07	3.69533e-07	2.47672e-07	3.46446e-07	4.56852e-07	3.44364e-07	2.40195e-07	3.20445e-07	2.01611e-07	2.40111e-07	1.71585e-07	2.1672e-07	2.2266e-07	2.0763e-07	1.9359e-07	2.47455e-07	2.1438e-07	2.313e-07	3.09168e-07	2.06531e-07	2.12889e-07	1.98186e-07	1.94793e-07	2.78707e-07	1.94438e-07	2.11584e-07	1.86673e-07	2.61498e-07	1.27218e-07	2.7864e-07	2.3895e-07	2.8175e-07	3.01052e-07
1.61068	1.74464e-07	2.767e-07	2.0185e-07	2.851e-07	2.923e-07	2.587e-07	3.45473e-07	1.699e-07	2.971e-07	3.399e-07	1.6995e-07	3.46275e-07	3.079e-07	3.53933e-07	2.60856e-07	2.238e-07	4.018e-07	3.61267e-07	2.40704e-07	3.37355e-07	4.16574e-07	3.44727e-07	2.34808e-07	3.20958e-07	2.52556e-07	2.53511e-07	1.68175e-07	2.3067e-07	2.1564e-07	2.0529e-07	1.9512e-07	2.40489e-07	2.178e-07	2.2167e-07	2.83946e-07	2.09308e-07	2.01318e-07	1.8531e-07	1.8357e-07	2.77181e-07	1.85037e-07	2.07756e-07	1.80564e-07	2.66828e-07	1.24044e-07	2.7243e-07	2.3148e-07	2.77131e-07	2.99232e-07
1.58091	1.90536e-07	2.72e-07	2.046e-07	2.672e-07	2.886e-07	2.583e-07	3.42542e-07	1.732e-07	2.827e-07	3.21e-07	1.605e-07	3.25294e-07	2.921e-07	3.45133e-07	2.36941e-07	1.979e-07	3.829e-07	3.622e-07	2.4371e-07	3.26446e-07	4.06481e-07	3.24e-07	2.287e-07	3.18652e-07	2.54667e-07	2.21519e-07	1.64533e-07	1.836e-07	2.2095e-07	1.9935e-07	2.0016e-07	2.42838e-07	2.1591e-07	2.2482e-07	2.70607e-07	2.09726e-07	2.04972e-07	1.94706e-07	1.8444e-07	2.63125e-07	1.84704e-07	1.96707e-07	1.78309e-07	2.58054e-07	1.19794e-07	2.6298e-07	2.2563e-07	2.63134e-07	2.73413e-07
1.55091	1.82857e-07	2.654e-07	2.0205e-07	2.59e-07	2.903e-07	2.198e-07	3.24499e-07	1.842e-07	2.701e-07	3.432e-07	1.716e-07	3.27941e-07	2.877e-07	3.61e-07	2.40571e-07	2.021e-07	3.782e-07	3.464e-07	2.31732e-07	3.18347e-07	4.06481e-07	3.12545e-07	2.21405e-07	3.11651e-07	2.19167e-07	2.29894e-07	1.7112e-07	1.9593e-07	2.1843e-07	1.8045e-07	1.8756e-07	2.42757e-07	2.0178e-07	2.2671e-07	2.81209e-07	1.96167e-07	2.05842e-07	1.83657e-07	1.8792e-07	2.50916e-07	1.76134e-07	2.04537e-07	1.77489e-07	2.48542e-07	1.22034e-07	2.6073e-07	2.1123e-07	2.5792e-07	2.76061e-07
1.52091	1.82679e-07	2.307e-07	1.9575e-07	2.745e-07	2.731e-07	2.327e-07	3.4474e-07	1.292e-07	2.628e-07	3.013e-07	1.5065e-07	3.16863e-07	2.877e-07	3.39533e-07	2.37325e-07	2.027e-07	3.78e-07	3.38733e-07	2.31868e-07	3.1876e-07	3.9213e-07	3.12273e-07	2.25053e-07	3.07638e-07	2.22778e-07	2.37934e-07	1.59883e-07	1.917e-07	2.0763e-07	1.9278e-07	1.8153e-07	2.34981e-07	1.9782e-07	2.1843e-07	2.72745e-07	1.91537e-07	1.82091e-07	1.84788e-07	1.7487e-07	2.57985e-07	1.80045e-07	1.96098e-07	1.71339e-07	2.48132e-07	1.17373e-07	2.4057e-07	2.2032e-07	2.60205e-07	2.70848e-07
1.49091	1.84375e-07	2.345e-07	1.9115e-07	2.495e-07	2.937e-07	2.42e-07	3.22118e-07	2.605e-07	2.243e-07	3.072e-07	1.536e-07	3.00588e-07	2.869e-07	3.42667e-07	2.27575e-07	1.96e-07	3.703e-07	3.344e-07	1.5722e-07	3.05785e-07	3.79074e-07	3.03727e-07	2.16018e-07	3.02429e-07	2.22222e-07	2.15154e-07	1.51202e-07	1.8459e-07	2.1312e-07	1.9674e-07	1.7982e-07	2.32065e-07	2.043e-07	2.2572e-07	2.62485e-07	1.95271e-07	1.80699e-07	1.78872e-07	1.78611e-07	2.64169e-07	1.80627e-07	1.94967e-07	1.69494e-07	2.47886e-07	1.16423e-07	2.4696e-07	2.0484e-07	2.45685e-07	2.658e-07
1.46114	1.71339e-07	2.175e-07	2.003e-07	2.477e-07	2.716e-07	2.149e-07	3.20011e-07	2.34e-07	2.648e-07	3.032e-07	1.516e-07	2.92941e-07	3.05e-07	3.34867e-07	2.2309e-07	1.93e-07	3.509e-07	3.33467e-07	2.22805e-07	3.01901e-07	3.69352e-07	2.90727e-07	2.1271e-07	3.01746e-07	2.395e-07	2.06192e-07	1.64378e-07	2.0628e-07	2.0457e-07	1.8261e-07	1.7109e-07	2.27529e-07	1.9611e-07	2.187e-07	2.26575e-07	1.86938e-07	1.84179e-07	1.69563e-07	1.75914e-07	2.29632e-07	1.7239e-07	1.88268e-07	1.69043e-07	2.40998e-07	1.14139e-07	2.5623e-07	2.0475e-07	2.4344e-07	2.67124e-07
1.43114	1.70804e-07	2.407e-07	1.9075e-07	2.319e-07	2.635e-07	2.339e-07	3.11402e-07	2.402e-07	2.548e-07	2.995e-07	1.4975e-07	2.78824e-07	2.571e-07	3.20733e-07	2.02482e-07	1.687e-07	3.314e-07	3.21467e-07	2.14652e-07	2.94298e-07	3.74074e-07	2.88545e-07	2.10886e-07	2.97819e-07	2.19556e-07	2.13395e-07	1.60502e-07	1.8909e-07	1.9962e-07	1.71e-07	1.8405e-07	2.25018e-07	1.8261e-07	2.0925e-07	2.64623e-07	1.82279e-07	1.92183e-07	1.71216e-07	1.71999e-07	2.46017e-07	1.6848e-07	1.72869e-07	1.70355e-07	2.29764e-07	1.09639e-07	2.3715e-07	1.9962e-07	2.45658e-07	2.66545e-07
1.40114	1.90804e-07	2.251e-07	1.906e-07	2.272e-07	2.708e-07	2.223e-07	3.14241e-07	2.459e-07	2.496e-07	2.92e-07	1.46e-07	2.82157e-07	2.725e-07	3.346e-07	2.16261e-07	1.88e-07	3.487e-07	3.178e-07	2.17886e-07	2.8438e-07	3.55093e-07	2.79273e-07	2.03548e-07	2.94318e-07	2.24333e-07	2.18169e-07	1.4973e-07	1.7973e-07	1.8981e-07	1.7424e-07	1.701e-07	2.2194e-07	1.8846e-07	2.0385e-07	2.6505e-07	1.81532e-07	1.77828e-07	1.72869e-07	1.70607e-07	2.38949e-07	1.59827e-07	1.7226e-07	1.63959e-07	2.3862e-07	1.07401e-07	2.2644e-07	1.9512e-07	2.35208e-07	2.47677e-07
1.37136	1.51696e-07	2.234e-07	1.8855e-07	2.521e-07	2.772e-07	2.259e-07	3.16714e-07	2.483e-07	2.338e-07	2.887e-07	1.4435e-07	2.64804e-07	2.595e-07	3.11533e-07	2.19891e-07	2.022e-07	3.37e-07	3.09867e-07	2.16474e-07	2.86281e-07	3.48333e-07	2.66091e-07	2.01004e-07	2.97989e-07	2.01667e-07	2.13227e-07	1.35238e-07	1.7703e-07	2.1609e-07	1.6956e-07	1.665e-07	2.27853e-07	1.8927e-07	2.1105e-07	2.52909e-07	1.80875e-07	1.76871e-07	1.67388e-07	1.65213e-07	2.45294e-07	1.64736e-07	1.76436e-07	1.5949e-07	2.36488e-07	1.07308e-07	2.2392e-07	1.9953e-07	2.33081e-07	2.49332e-07
1.34136	1.70446e-07	2.113e-07	1.8945e-07	2.341e-07	2.642e-07	2.098e-07	3.04899e-07	2.424e-07	2.437e-07	2.728e-07	1.364e-07	2.67059e-07	2.614e-07	3.21933e-07	1.96645e-07	1.657e-07	3.146e-07	3.242e-07	2.10872e-07	2.79669e-07	3.32222e-07	2.65273e-07	1.95956e-07	2.95513e-07	2.07611e-07	2.11217e-07	1.47328e-07	1.7064e-07	1.9863e-07	1.7037e-07	1.7631e-07	2.24532e-07	1.7739e-07	2.0376e-07	2.39058e-07	1.76245e-07	1.84788e-07	1.54686e-07	1.71999e-07	2.42403e-07	1.57248e-07	1.67301e-07	1.63426e-07	2.3247e-07	1.05647e-07	2.1654e-07	1.8837e-07	2.26307e-07	2.49084e-07
1.31136	1.56696e-07	2.161e-07	1.888e-07	2.291e-07	2.554e-07	2.091e-07	2.98305e-07	2.165e-07	2.014e-07	2.534e-07	1.267e-07	2.82255e-07	2.556e-07	3.16467e-07	2.07224e-07	1.742e-07	3.095e-07	2.84533e-07	2.03949e-07	2.69091e-07	3.33241e-07	2.69273e-07	1.96889e-07	2.8151e-07	2.09722e-07	2.12139e-07	1.40972e-07	1.674e-07	1.9827e-07	1.6164e-07	1.7334e-07	2.26881e-07	1.8153e-07	2.0088e-07	2.30593e-07	1.78008e-07	1.69998e-07	1.63734e-07	1.65387e-07	2.27945e-07	1.65485e-07	1.60254e-07	1.62114e-07	2.28944e-07	1.02977e-07	2.1681e-07	1.8594e-07	2.23445e-07	2.43126e-07
1.28136	1.66161e-07	1.932e-07	1.8625e-07	2.086e-07	2.505e-07	1.999e-07	3.02151e-07	2.42e-07	2.206e-07	2.657e-07	1.3285e-07	2.50098e-07	2.4e-07	3.08867e-07	2.25968e-07	2.188e-07	3.169e-07	3.05133e-07	2.09278e-07	2.84959e-07	3.67963e-07	2.52273e-07	1.96041e-07	2.88e-07	2.08333e-07	2.20765e-07	1.43297e-07	1.7928e-07	1.908e-07	1.6884e-07	1.7289e-07	2.17647e-07	1.8027e-07	1.9692e-07	2.3256e-07	1.77022e-07	1.64778e-07	1.58427e-07	1.44768e-07	2.27142e-07	1.55251e-07	1.59036e-07	1.58506e-07	2.15332e-07	1.01435e-07	2.2554e-07	1.8522e-07	2.23881e-07	2.37664e-07
1.25159	1.63125e-07	2.129e-07	1.783e-07	2.184e-07	2.526e-07	2.089e-07	2.89146e-07	2.346e-07	2.072e-07	2.59e-07	1.295e-07	2.66569e-07	2.523e-07	3.09933e-07	2.04304e-07	1.776e-07	3.051e-07	3.07867e-07	1.28345e-07	2.63636e-07	3.26759e-07	2.42455e-07	1.95659e-07	2.8706e-07	2.055e-07	2.13395e-07	1.40353e-07	1.3833e-07	1.9296e-07	1.6146e-07	1.701e-07	2.08656e-07	1.7685e-07	2.0043e-07	2.24438e-07	1.73826e-07	1.47987e-07	1.47204e-07	1.59384e-07	2.24732e-07	1.48512e-07	1.59993e-07	1.51823e-07	2.30174e-07	9.96059e-08	2.1474e-07	1.9008e-07	2.17486e-07	2.34354e-07
1.22159	1.60893e-07	1.904e-07	1.899e-07	2.121e-07	2.482e-07	1.888e-07	2.9455e-07	2.22e-07	2.13e-07	2.516e-07	1.258e-07	2.56078e-07	2.664e-07	3.114e-07	1.86925e-07	1.564e-07	2.928e-07	3.03733e-07	2.00943e-07	2.67603e-07	3.13796e-07	2.43182e-07	1.88915e-07	2.8595e-07	1.93167e-07	1.9229e-07	1.22218e-07	1.6047e-07	1.9035e-07	1.6182e-07	1.6272e-07	2.11572e-07	1.6704e-07	1.935e-07	2.27174e-07	1.64866e-07	1.52598e-07	1.53294e-07	1.6617e-07	2.21359e-07	1.53587e-07	1.51032e-07	1.58424e-07	2.17546e-07	9.8852e-08	2.1339e-07	1.7982e-07	2.10985e-07	2.22769e-07
1.19159	1.49286e-07	1.847e-07	1.902e-07	2.04e-07	2.498e-07	1.998e-07	3.01327e-07	1.989e-07	1.994e-07	2.496e-07	1.248e-07	2.46765e-07	2.415e-07	3.004e-07	1.94445e-07	1.725e-07	2.942e-07	2.95733e-07	2.02765e-07	2.58595e-07	3.29815e-07	2.33636e-07	1.86286e-07	2.8356e-07	1.97167e-07	1.99576e-07	1.4136e-07	1.4976e-07	1.8432e-07	1.6119e-07	1.6542e-07	2.19186e-07	1.8387e-07	2.0052e-07	2.17598e-07	1.76932e-07	1.75044e-07	1.52598e-07	1.54947e-07	2.31158e-07	1.57082e-07	1.60689e-07	1.57481e-07	2.08936e-07	1.01636e-07	2.0853e-07	1.8153e-07	2.0815e-07	2.19045e-07
1.16159	1.52411e-07	1.818e-07	1.7705e-07	2.007e-07	2.463e-07	1.925e-07	2.87131e-07	2.021e-07	2.069e-07	2.568e-07	1.284e-07	2.25882e-07	2.38e-07	3.068e-07	1.83838e-07	1.668e-07	2.869e-07	2.85533e-07	1.98894e-07	2.67355e-07	2.83056e-07	2.30455e-07	1.84292e-07	2.77583e-07	1.96778e-07	2.1038e-07	1.37098e-07	5.031e-08	1.8972e-07	1.4841e-07	1.656e-07	2.05011e-07	1.5867e-07	1.9467e-07	2.2401e-07	1.60267e-07	1.85832e-07	1.51989e-07	1.45203e-07	2.10436e-07	1.44768e-07	1.58862e-07	1.52725e-07	2.11888e-07	9.95328e-08	2.0565e-07	1.7181e-07	2.1142e-07	2.38492e-07
1.13182	1.55e-07	1.596e-07	1.805e-07	2.131e-07	2.506e-07	1.933e-07	2.82918e-07	2.113e-07	1.911e-07	2.412e-07	1.206e-07	2.36176e-07	2.363e-07	2.96467e-07	1.87089e-07	1.666e-07	2.94e-07	2.83733e-07	1.93019e-07	2.5438e-07	3.06019e-07	2.29091e-07	1.90018e-07	2.76302e-07	1.71833e-07	1.96394e-07	1.21598e-07	1.7271e-07	1.8549e-07	1.4697e-07	1.5291e-07	2.10843e-07	1.6956e-07	1.9386e-07	2.27601e-07	1.63283e-07	1.77045e-07	1.41462e-07	1.55556e-07	2.25616e-07	1.40941e-07	1.51989e-07	1.5457e-07	2.2181e-07	9.79266e-08	1.9935e-07	1.7109e-07	2.05018e-07	2.16645e-07
1.10182	1.49911e-07	1.82e-07	1.7765e-07	2.003e-07	2.537e-07	1.852e-07	2.73576e-07	2.185e-07	1.84e-07	2.467e-07	1.2335e-07	2.3549e-07	2.445e-07	2.96667e-07	1.81277e-07	1.581e-07	2.886e-07	2.79133e-07	1.9229e-07	2.3719e-07	2.88611e-07	2.27818e-07	1.86455e-07	2.74167e-07	1.87778e-07	2.13562e-07	1.2927e-07	1.5912e-07	1.8216e-07	1.6236e-07	1.5345e-07	1.98207e-07	1.7298e-07	1.9854e-07	2.13665e-07	1.65732e-07	1.50771e-07	1.37982e-07	1.49553e-07	2.14371e-07	1.38778e-07	1.52076e-07	1.51536e-07	2.12954e-07	9.69853e-08	1.9593e-07	1.7001e-07	2.01962e-07	2.16893e-07
1.07182	1.48571e-07	1.779e-07	1.78e-07	1.927e-07	2.375e-07	1.853e-07	2.72751e-07	2.066e-07	1.998e-07	2.455e-07	1.2275e-07	2.22647e-07	2.26e-07	2.95667e-07	1.74954e-07	1.549e-07	2.79e-07	2.77e-07	1.19373e-07	2.58017e-07	2.91481e-07	2.16e-07	1.79033e-07	2.72033e-07	1.86778e-07	1.9296e-07	1.28882e-07	1.5408e-07	1.836e-07	1.4517e-07	1.6929e-07	2.09385e-07	1.5957e-07	1.8603e-07	2.08278e-07	1.62088e-07	1.51206e-07	1.41114e-07	1.52859e-07	2.10114e-07	1.43104e-07	1.41636e-07	1.46862e-07	2.1402e-07	9.21573e-08	1.9818e-07	1.6659e-07	1.98712e-07	2.14742e-07
1.04182	1.54375e-07	4.41e-08	1.7715e-07	1.86e-07	2.486e-07	1.991e-07	2.73484e-07	2.174e-07	1.705e-07	2.439e-07	1.2195e-07	2.33235e-07	2.314e-07	2.908e-07	1.80865e-07	1.586e-07	2.884e-07	2.728e-07	1.88054e-07	2.38347e-07	2.91667e-07	2.09182e-07	1.75088e-07	2.5914e-07	1.94944e-07	2.0904e-07	1.31053e-07	1.4517e-07	1.7865e-07	1.4184e-07	1.4328e-07	2.03877e-07	1.6452e-07	1.8027e-07	2.18624e-07	1.56742e-07	1.41288e-07	1.44855e-07	1.45812e-07	2.21359e-07	1.39277e-07	1.4616e-07	1.47682e-07	2.00162e-07	9.38643e-08	1.8783e-07	1.5651e-07	1.90674e-07	2.03487e-07
1.01205	1.49375e-07	4.33e-08	1.8285e-07	1.907e-07	2.567e-07	1.512e-07	2.69088e-07	2.084e-07	1.979e-07	2.177e-07	1.0885e-07	2.3e-07	2.113e-07	2.916e-07	1.84534e-07	1.658e-07	2.819e-07	2.80267e-07	1.94977e-07	2.35455e-07	2.81852e-07	2.12364e-07	1.75215e-07	2.61018e-07	1.57056e-07	1.95808e-07	1.25783e-07	1.4724e-07	1.7721e-07	1.503e-07	1.4922e-07	1.94562e-07	1.62e-07	1.8144e-07	2.15716e-07	1.57041e-07	1.45116e-07	1.36068e-07	1.47378e-07	2.26419e-07	1.29875e-07	1.47726e-07	1.48912e-07	2.17136e-07	9.47575e-08	1.9098e-07	1.6155e-07	1.92722e-07	2.04563e-07
0.98205	1.48929e-07	1.757e-07	1.785e-07	1.905e-07	2.368e-07	1.813e-07	2.78613e-07	2.05e-07	1.759e-07	2.399e-07	1.1995e-07	2.35588e-07	2.4e-07	2.91933e-07	1.78615e-07	1.54e-07	2.82e-07	2.78667e-07	1.07349e-07	1.11983e-07	2.68148e-07	2.15e-07	1.77506e-07	2.73399e-07	1.85e-07	1.70934e-07	1.2648e-07	1.5219e-07	1.7262e-07	1.512e-07	1.4859e-07	2.02014e-07	1.584e-07	1.8621e-07	2.02464e-07	1.54442e-07	1.47291e-07	1.35633e-07	1.48596e-07	2.1895e-07	1.3312e-07	1.40244e-07	1.46698e-07	2.08608e-07	9.16602e-08	1.9107e-07	1.7325e-07	1.91882e-07	1.99019e-07
0.95205	1.57946e-07	1.737e-07	1.69e-07	1.989e-07	2.473e-07	1.715e-07	2.50862e-07	1.728e-07	1.594e-07	2.374e-07	1.187e-07	2.13333e-07	2.243e-07	2.808e-07	1.63614e-07	1.423e-07	2.592e-07	2.796e-07	1.88965e-07	2.39091e-07	2.84167e-07	2.06091e-07	1.70083e-07	2.69557e-07	1.82611e-07	1.75456e-07	1.28882e-07	1.2861e-07	1.8225e-07	1.5138e-07	1.5453e-07	1.93752e-07	1.62e-07	1.7946e-07	1.9494e-07	1.58803e-07	1.45116e-07	1.36068e-07	1.50945e-07	2.18387e-07	1.37363e-07	1.41027e-07	1.43049e-07	1.9762e-07	9.07447e-08	1.8666e-07	1.5651e-07	1.82379e-07	1.94136e-07
0.92205	1.30714e-07	1.632e-07	1.7005e-07	1.844e-07	2.386e-07	1.798e-07	2.77789e-07	1.851e-07	1.751e-07	2.128e-07	1.064e-07	2.23235e-07	2.188e-07	2.806e-07	1.64239e-07	1.383e-07	2.681e-07	2.66267e-07	1.88737e-07	2.31488e-07	2.83519e-07	1.94545e-07	1.71398e-07	2.5137e-07	1.95833e-07	1.8224e-07	1.33532e-07	1.3788e-07	1.7073e-07	1.3797e-07	1.4895e-07	1.97802e-07	1.6533e-07	1.7838e-07	1.96222e-07	1.59161e-07	1.41549e-07	1.30065e-07	1.46421e-07	1.93569e-07	1.3129e-07	1.4703e-07	1.43254e-07	2.00326e-07	9.27278e-08	1.8477e-07	1.5111e-07	1.84089e-07	1.95709e-07
0.89227	1.45e-07	1.7e-07	1.745e-07	1.881e-07	2.266e-07	1.936e-07	2.68721e-07	1.804e-07	4.34e-08	2.173e-07	1.0865e-07	2.10196e-07	2.258e-07	2.83867e-07	1.64949e-07	1.459e-07	2.596e-07	2.806e-07	1.80403e-07	2.27025e-07	2.58519e-07	1.92455e-07	1.72246e-07	2.59738e-07	2.16778e-07	1.88438e-07	1.06795e-07	1.3896e-07	1.6569e-07	1.431e-07	1.4841e-07	1.93104e-07	1.5003e-07	1.9035e-07	1.99984e-07	1.48827e-07	1.29543e-07	1.31892e-07	1.45551e-07	2.12845e-07	1.31206e-07	1.42593e-07	1.41696e-07	1.94094e-07	9.08127e-08	1.8675e-07	1.5201e-07	1.84063e-07	1.98936e-07
0.86227	1.50625e-07	1.606e-07	1.6905e-07	1.876e-07	2.484e-07	1.794e-07	2.53243e-07	1.886e-07	2.85e-08	2.341e-07	1.1705e-07	2.19902e-07	2.072e-07	2.84867e-07	1.68006e-07	1.457e-07	2.662e-07	2.758e-07	1.77898e-07	2.31074e-07	2.82963e-07	2.03636e-07	1.69532e-07	2.75021e-07	1.71667e-07	1.84501e-07	1.19505e-07	1.4454e-07	1.7253e-07	1.3752e-07	1.5507e-07	1.96911e-07	1.5147e-07	1.8135e-07	1.95538e-07	1.51993e-07	1.39809e-07	1.24671e-07	1.51554e-07	2.06339e-07	1.248e-07	1.2963e-07	1.41778e-07	2.00736e-07	8.66981e-08	1.8864e-07	1.5291e-07	1.81825e-07	1.93888e-07
0.83227	1.29018e-07	1.797e-07	1.7455e-07	1.803e-07	2.413e-07	1.85e-07	2.59837e-07	1.674e-07	1.018e-07	2.301e-07	1.1505e-07	2.10588e-07	2.285e-07	2.778e-07	1.64355e-07	1.448e-07	2.674e-07	2.66333e-07	1.81951e-07	2.22231e-07	2.65093e-07	1.95909e-07	1.74325e-07	2.54017e-07	1.83778e-07	1.8291e-07	1.36633e-07	1.4148e-07	1.8747e-07	1.3455e-07	1.4508e-07	1.94967e-07	1.4463e-07	1.7478e-07	1.98103e-07	1.44138e-07	1.37112e-07	1.26759e-07	1.39287e-07	1.90758e-07	1.37946e-07	1.21278e-07	1.3858e-07	1.94668e-07	8.30086e-08	1.8225e-07	1.4535e-07	1.77231e-07	1.95626e-07
0.8025	1.27232e-07	1.314e-07	1.6975e-07	1.841e-07	2.354e-07	1.826e-07	2.66249e-07	1.898e-07	1.418e-07	2.221e-07	1.1105e-07	2.03824e-07	2.164e-07	2.81067e-07	1.55232e-07	1.343e-07	2.596e-07	2.63733e-07	1.77306e-07	2.25289e-07	2.60463e-07	1.84182e-07	1.71398e-07	2.44027e-07	2.03333e-07	1.71018e-07	1.2183e-07	3.096e-08	1.7262e-07	1.3032e-07	1.4571e-07	1.94967e-07	1.5876e-07	1.7199e-07	1.89981e-07	1.53726e-07	1.28151e-07	1.30674e-07	1.30848e-07	1.87464e-07	1.22138e-07	1.33023e-07	1.38498e-07	1.95816e-07	8.67342e-08	1.7235e-07	1.4895e-07	1.80056e-07	1.90413e-07
0.7725	1.48929e-07	1.459e-07	1.7155e-07	1.75e-07	2.351e-07	1.653e-07	2.5077e-07	1.783e-07	1.515e-07	2.319e-07	1.1595e-07	2.09706e-07	2.081e-07	2.748e-07	1.63736e-07	1.443e-07	2.676e-07	2.69533e-07	1.81222e-07	2.19091e-07	2.4463e-07	1.86727e-07	1.68259e-07	2.42148e-07	1.76833e-07	1.91453e-07	1.2679e-07	2.97e-08	1.6596e-07	1.2906e-07	1.4391e-07	1.87272e-07	1.4787e-07	1.6785e-07	1.88356e-07	1.459e-07	1.31805e-07	1.18581e-07	1.39896e-07	1.96781e-07	1.20806e-07	1.32588e-07	1.4186e-07	1.94012e-07	8.76692e-08	1.7658e-07	1.467e-07	1.77197e-07	1.94881e-07
0.7425	1.42679e-07	1.55e-07	1.592e-07	1.733e-07	2.152e-07	1.783e-07	2.52602e-07	1.791e-07	1.669e-07	2.235e-07	1.1175e-07	1.96078e-07	2.176e-07	2.70067e-07	1.54264e-07	1.367e-07	2.46e-07	2.53667e-07	1.7143e-07	2.24215e-07	2.51667e-07	1.93545e-07	1.66096e-07	2.52736e-07	1.38222e-07	1.79727e-07	1.19195e-07	2.007e-08	1.6992e-07	1.3311e-07	1.4553e-07	1.89297e-07	1.4706e-07	1.7694e-07	1.94427e-07	1.459e-07	1.30239e-07	1.24671e-07	1.4703e-07	1.92284e-07	1.2297e-07	1.32849e-07	1.4186e-07	2.03688e-07	8.77525e-08	1.6164e-07	1.4724e-07	1.68717e-07	1.81972e-07
0.7125	1.4125e-07	1.468e-07	1.7245e-07	1.58e-07	2.365e-07	1.74e-07	2.53426e-07	1.876e-07	1.663e-07	2.153e-07	1.0765e-07	2.03039e-07	2.157e-07	2.754e-07	1.52279e-07	1.302e-07	2.491e-07	2.62733e-07	1.79765e-07	2.24793e-07	2.56852e-07	1.80455e-07	1.63509e-07	2.53846e-07	1.73389e-07	1.675e-07	1.16095e-07	2.745e-08	1.7784e-07	1.3437e-07	1.548e-07	2.01204e-07	1.4877e-07	1.7649e-07	4.6854e-08	1.50112e-07	1.2615e-07	1.24149e-07	1.38678e-07	2.11801e-07	1.34368e-07	1.21974e-07	1.36325e-07	1.96718e-07	8.25106e-08	1.6128e-07	1.3833e-07	1.67842e-07	1.84041e-07
0.68273	1.29375e-07	1.499e-07	1.636e-07	1.823e-07	2.201e-07	1.529e-07	2.4903e-07	1.906e-07	1.612e-07	2.187e-07	1.0935e-07	1.96961e-07	2.016e-07	2.74133e-07	1.57248e-07	1.408e-07	2.577e-07	2.59533e-07	1.76531e-07	2.21653e-07	2.46574e-07	1.83818e-07	1.61091e-07	2.46247e-07	1.73056e-07	1.68673e-07	1.18652e-07	2.547e-08	1.692e-07	1.2825e-07	1.3761e-07	1.87839e-07	1.5066e-07	1.6677e-07	1.78695e-07	1.45662e-07	1.22757e-07	1.23105e-07	1.3311e-07	1.95577e-07	1.2039e-07	1.23801e-07	1.38867e-07	1.97456e-07	8.39062e-08	1.737e-07	1.3923e-07	1.78195e-07	1.96536e-07
0.65273	1.41696e-07	1.333e-07	1.6075e-07	1.787e-07	2.469e-07	1.757e-07	2.48389e-07	8.49e-08	1.681e-07	2.242e-07	1.121e-07	2.02059e-07	1.909e-07	2.64733e-07	1.59975e-07	1.424e-07	2.603e-07	2.55733e-07	1.73161e-07	2.1719e-07	2.4713e-07	1.78909e-07	1.61643e-07	2.45649e-07	1.82222e-07	1.7353e-07	1.1315e-07	1.683e-08	1.5471e-07	1.2744e-07	1.4409e-07	1.7901e-07	1.4499e-07	1.7901e-07	2.0443e-07	1.44049e-07	1.16493e-07	1.23801e-07	1.37982e-07	2.05617e-07	1.1648e-07	1.2702e-07	1.35751e-07	1.92208e-07	8.39391e-08	1.6488e-07	1.4256e-07	1.65517e-07	1.75021e-07
0.62273	1.46607e-07	1.417e-07	1.6105e-07	1.534e-07	2.191e-07	1.683e-07	2.36482e-07	1.786e-07	1.278e-07	1.905e-07	9.525e-08	1.95588e-07	2.02e-07	2.588e-07	1.44114e-07	1.215e-07	2.487e-07	2.554e-07	1.73799e-07	2.1562e-07	2.44722e-07	1.76091e-07	1.6283e-07	2.52309e-07	2.15444e-07	1.74619e-07	1.0447e-07	1.935e-08	1.7163e-07	1.3437e-07	1.4274e-07	1.86462e-07	1.4004e-07	1.7793e-07	1.80576e-07	1.40315e-07	1.25889e-07	1.14231e-07	1.44507e-07	1.86501e-07	1.20973e-07	1.17798e-07	1.33045e-07	1.81466e-07	8.01288e-08	1.6749e-07	1.3122e-07	1.52127e-07	1.65587e-07
0.59273	1.35268e-07	1.459e-07	1.6035e-07	1.85e-07	2.113e-07	1.571e-07	2.38864e-07	1.623e-07	1.607e-07	2.267e-07	1.1335e-07	1.90294e-07	2.095e-07	2.67667e-07	1.52363e-07	1.367e-07	2.415e-07	2.52267e-07	1.03113e-07	2.09504e-07	2.4213e-07	1.86e-07	1.57698e-07	2.40868e-07	1.89333e-07	1.67668e-07	1.24697e-07	2.772e-08	1.7325e-07	1.2744e-07	1.4904e-07	1.89621e-07	1.3518e-07	1.7001e-07	1.80405e-07	1.3918e-07	1.2702e-07	1.20321e-07	1.305e-07	1.76059e-07	1.23469e-07	1.07097e-07	1.35751e-07	1.83434e-07	7.75749e-08	1.6596e-07	1.3914e-07	1.66432e-07	1.83296e-07
0.56295	1.42054e-07	1.378e-07	1.6605e-07	1.577e-07	2.321e-07	1.558e-07	2.37581e-07	1.654e-07	1.499e-07	2.066e-07	1.033e-07	1.87843e-07	2.141e-07	2.74267e-07	1.44658e-07	1.262e-07	2.291e-07	2.56733e-07	1.65783e-07	2.11901e-07	2.44352e-07	1.67909e-07	1.56892e-07	2.35403e-07	1.87333e-07	1.77215e-07	1.02377e-07	1.26e-07	1.6353e-07	1.2348e-07	1.4157e-07	1.7982e-07	1.4688e-07	1.6974e-07	1.82029e-07	1.44467e-07	1.18407e-07	1.25541e-07	1.27542e-07	1.87946e-07	1.17562e-07	1.25976e-07	1.35464e-07	1.7958e-07	8.35139e-08	1.6317e-07	1.3626e-07	1.65669e-07	1.85944e-07
0.53295	1.38571e-07	1.199e-07	1.569e-07	1.6e-07	2.172e-07	1.719e-07	2.50953e-07	1.763e-07	1.35e-07	1.99e-07	9.95e-08	1.84902e-07	1.998e-07	2.656e-07	1.48028e-07	1.328e-07	2.447e-07	2.49067e-07	1.69563e-07	2.11074e-07	2.50741e-07	1.60364e-07	1.6317e-07	2.41551e-07	1.78278e-07	1.55943e-07	1.15165e-07	1.2366e-07	1.7271e-07	1.2951e-07	1.4553e-07	1.84275e-07	1.4661e-07	1.6344e-07	1.68692e-07	1.45602e-07	1.19886e-07	1.19712e-07	1.34154e-07	1.89794e-07	1.11155e-07	1.28586e-07	1.35095e-07	1.88846e-07	8.42298e-08	1.6056e-07	1.4058e-07	1.61853e-07	1.67573e-07
0.50295	1.21518e-07	1.252e-07	1.6095e-07	1.463e-07	2.201e-07	1.713e-07	2.43993e-07	1.696e-07	1.442e-07	2.056e-07	1.028e-07	1.89804e-07	2.028e-07	2.574e-07	1.40176e-07	1.184e-07	2.505e-07	2.46867e-07	1.6929e-07	2.10413e-07	2.41389e-07	1.66e-07	1.5774e-07	2.40782e-07	1.91944e-07	1.79979e-07	1.08422e-07	1.2384e-07	1.6803e-07	1.2168e-07	1.4139e-07	1.85571e-07	1.3635e-07	1.6983e-07	1.59372e-07	1.37418e-07	1.14231e-07	1.09446e-07	1.3224e-07	1.88669e-07	1.13318e-07	1.20321e-07	1.312e-07	1.75316e-07	8.03454e-08	1.5453e-07	1.3212e-07	1.57432e-07	1.71793e-07
0.47295	1.32946e-07	1.633e-07	1.6025e-07	1.636e-07	2.368e-07	1.659e-07	2.42802e-07	1.749e-07	1.489e-07	2.154e-07	1.077e-07	1.86176e-07	2.06e-07	2.62467e-07	1.45753e-07	1.287e-07	2.457e-07	2.59933e-07	1.66193e-07	2.09421e-07	2.36759e-07	1.79909e-07	1.56723e-07	2.38135e-07	1.55056e-07	1.65657e-07	9.36975e-08	1.2303e-07	1.6443e-07	1.2087e-07	1.3878e-07	1.77633e-07	1.35e-07	1.7127e-07	1.62536e-07	1.35656e-07	1.30935e-07	1.1223e-07	1.3572e-07	1.9397e-07	1.1648e-07	1.22844e-07	1.35177e-07	1.74414e-07	8.24217e-08	1.5993e-07	1.2357e-07	1.54403e-07	1.6749e-07
0.44318	1.38214e-07	1.498e-07	1.584e-07	1.659e-07	2.26e-07	1.447e-07	2.49488e-07	1.56e-07	1.277e-07	2.177e-07	1.0885e-07	1.78235e-07	2.036e-07	2.586e-07	1.47481e-07	1.353e-07	2.39e-07	2.50267e-07	9.55073e-08	2.0405e-07	2.42593e-07	1.63455e-07	1.59607e-07	2.30536e-07	1.70722e-07	1.45558e-07	1.02842e-07	1.2204e-07	1.647e-07	1.152e-07	1.395e-07	1.83951e-07	1.4445e-07	1.6272e-07	1.86903e-07	1.42167e-07	1.14231e-07	1.11273e-07	1.32066e-07	2.04171e-07	1.04e-07	1.17537e-07	1.3366e-07	1.7671e-07	8.02419e-08	1.5255e-07	1.1718e-07	1.50966e-07	1.67987e-07
0.41318	1.41161e-07	1.36e-07	1.6145e-07	1.51e-07	2.231e-07	1.499e-07	2.28789e-07	1.418e-07	1.439e-07	2.129e-07	1.0645e-07	1.80098e-07	1.749e-07	2.64267e-07	1.4139e-07	1.251e-07	2.285e-07	2.41667e-07	1.70702e-07	1.98017e-07	2.41944e-07	1.52727e-07	1.55874e-07	2.38306e-07	1.75833e-07	1.51587e-07	1.13383e-07	1.2726e-07	1.7019e-07	1.2933e-07	1.2213e-07	1.80954e-07	1.4355e-07	1.719e-07	1.69204e-07	1.35805e-07	1.09272e-07	1.05792e-07	1.31022e-07	1.6875e-07	1.09242e-07	1.21539e-07	1.31405e-07	1.83516e-07	8.08e-08	1.5435e-07	1.2942e-07	1.5331e-07	1.6509e-07
0.38318	1.23393e-07	1.185e-07	1.566e-07	1.557e-07	2.116e-07	1.611e-07	2.45641e-07	1.477e-07	1.34e-07	2.086e-07	1.043e-07	1.74118e-07	1.905e-07	2.538e-07	1.29239e-07	1.096e-07	2.376e-07	2.41867e-07	1.67514e-07	2.07769e-07	2.16944e-07	1.61273e-07	1.52227e-07	2.42405e-07	1.605e-07	1.67668e-07	1.085e-07	1.053e-07	1.5651e-07	1.1133e-07	1.3932e-07	1.84356e-07	1.3347e-07	1.6704e-07	1.6416e-07	1.3482e-07	1.13535e-07	1.09272e-07	1.32501e-07	1.95255e-07	1.09491e-07	1.12404e-07	1.29683e-07	1.70396e-07	7.73318e-08	1.566e-07	1.3869e-07	1.48077e-07	1.52512e-07
0.35318	1.30536e-07	1.276e-07	1.5755e-07	1.578e-07	2.145e-07	1.615e-07	2.39871e-07	1.495e-07	1.315e-07	1.977e-07	9.885e-08	1.83627e-07	2.03e-07	2.55067e-07	1.38672e-07	1.192e-07	2.371e-07	2.45133e-07	1.69017e-07	2.02645e-07	2.23796e-07	1.66e-07	1.52481e-07	2.35147e-07	1.62778e-07	1.6147e-07	1.12142e-07	1.2834e-07	1.5597e-07	1.1034e-07	1.296e-07	1.84842e-07	1.3491e-07	1.6335e-07	1.69718e-07	1.3255e-07	1.12665e-07	1.11012e-07	1.29282e-07	1.80396e-07	1.0791e-07	1.08054e-07	1.24968e-07	1.55062e-07	7.44361e-08	1.4859e-07	1.2429e-07	1.50525e-07	1.64346e-07
0.32341	1.45446e-07	1.277e-07	1.6645e-07	1.625e-07	2.222e-07	1.465e-07	2.33643e-07	1.471e-07	1.268e-07	2.201e-07	1.1005e-07	1.80098e-07	1.928e-07	2.604e-07	1.49276e-07	1.371e-07	2.252e-07	2.47067e-07	1.66011e-07	1.92314e-07	2.35741e-07	1.62364e-07	1.53541e-07	2.30878e-07	1.75778e-07	1.60214e-07	1.02455e-07	1.4913e-07	1.6002e-07	1.2321e-07	1.3437e-07	1.87434e-07	1.3707e-07	1.6731e-07	1.7348e-07	1.35566e-07	1.09881e-07	1.13448e-07	1.20495e-07	1.84653e-07	1.13901e-07	1.15101e-07	1.28166e-07	1.79498e-07	7.77088e-08	1.3176e-07	1.1511e-07	1.51373e-07	1.64594e-07
0.29341	2.15536e-07	1.226e-07	1.864e-07	1.692e-07	2.172e-07	1.574e-07	2.36299e-07	1.54e-07	1.244e-07	1.976e-07	9.88e-08	1.76471e-07	1.917e-07	2.572e-07	1.30472e-07	1.103e-07	2.303e-07	2.33533e-07	1.62048e-07	1.99835e-07	2.34074e-07	1.79e-07	1.53457e-07	2.29085e-07	1.66167e-07	1.69259e-07	1.03075e-07	2.0394e-07	1.6245e-07	1.1952e-07	1.332e-07	1.79496e-07	1.3905e-07	1.6101e-07	1.68948e-07	1.36492e-07	1.00659e-07	1.09794e-07	1.26324e-07	2.0899e-07	1.08909e-07	1.21887e-07	1.28699e-07	1.70806e-07	8.00467e-08	1.5273e-07	1.2267e-07	1.468e-07	1.5607e-07
0.26341	4.57232e-07	1.291e-07	2.906e-07	1.326e-07	2.163e-07	1.411e-07	2.4326e-07	1.474e-07	1.277e-07	1.996e-07	9.98e-08	1.84314e-07	1.941e-07	2.59733e-07	1.35809e-07	1.145e-07	2.275e-07	2.42333e-07	1.64189e-07	2.02893e-07	2.24074e-07	1.52182e-07	2.12964e-07	2.28572e-07	1.77444e-07	1.55607e-07	1.1005e-07	3.9564e-07	1.5318e-07	1.0683e-07	1.3464e-07	1.75608e-07	1.3635e-07	1.584e-07	1.83569e-07	1.35178e-07	1.05444e-07	1.1658e-07	1.21539e-07	2.29712e-07	1.04333e-07	1.1745e-07	1.29314e-07	1.5949e-07	7.88258e-08	1.53e-07	1.179e-07	1.41141e-07	1.55243e-07
0.23364	1.18143e-06	1.234e-07	5.1455e-07	1.622e-07	2.327e-07	1.729e-07	2.54434e-07	1.644e-07	1.556e-07	1.961e-07	9.805e-08	1.72843e-07	2.056e-07	2.60733e-07	1.44198e-07	1.33e-07	2.157e-07	2.404e-07	1.64325e-07	1.94876e-07	2.61111e-07	1.61e-07	3.9539e-07	2.27975e-07	1.74556e-07	1.5209e-07	1.0664e-07	9.1782e-07	1.5399e-07	1.1745e-07	1.4184e-07	1.86705e-07	1.3833e-07	1.7964e-07	2.38374e-07	1.38882e-07	1.11186e-07	1.06488e-07	1.30587e-07	3.40151e-07	1.1415e-07	1.07532e-07	1.27551e-07	1.75808e-07	7.50945e-08	1.4049e-07	1.1538e-07	1.38498e-07	1.53588e-07
0.20364	3.52455e-06	1.369e-07	2.3484e-06	2.28e-07	2.134e-07	1.653e-07	3.32834e-07	1.073e-07	1.051e-07	2.084e-07	1.042e-07	1.66961e-07	1.945e-07	2.43333e-07	1.55605e-07	1.533e-07	2.255e-07	2.37867e-07	1.61456e-07	1.8843e-07	3.14074e-07	1.52455e-07	1.95368e-06	2.25413e-07	1.49611e-07	1.55943e-07	1.14235e-07	2.46258e-06	1.6335e-07	1.1484e-07	1.3599e-07	1.87677e-07	1.6632e-07	2.133e-07	4.32117e-07	1.55518e-07	1.04574e-07	1.08663e-07	1.22235e-07	6.799e-07	1.11987e-07	1.05792e-07	1.26485e-07	1.69822e-07	7.41981e-08	1.3815e-07	1.215e-07	1.50341e-07	1.65421e-07
0.17364	1.06431e-05	1.758e-07	5.7772e-06	4.093e-07	2.422e-07	1.839e-07	6.04211e-07	1.614e-07	1.267e-07	2.14e-07	1.07e-07	1.83922e-07	2.266e-07	2.486e-07	1.91343e-07	1.992e-07	1.985e-07	2.41067e-07	1.62413e-07	1.95785e-07	5.63796e-07	1.54091e-07	5.29224e-06	2.32415e-07	1.75389e-07	1.62643e-07	1.56938e-07	6.74019e-06	1.5822e-07	1.1745e-07	1.3068e-07	2.02986e-07	2.7216e-07	3.6324e-07	1.08012e-06	2.24003e-07	1.08402e-07	1.01877e-07	1.39461e-07	1.63947e-06	1.06163e-07	1.05966e-07	1.36571e-07	2.08854e-07	7.74756e-08	1.512e-07	1.2267e-07	1.63115e-07	1.89006e-07
0.14364	3.14382e-05	2.997e-07	1.45947e-05	9.544e-07	3.171e-07	2.636e-07	1.44967e-06	1.83e-07	1.24e-07	2.085e-07	1.0425e-07	1.69902e-07	3.12e-07	2.58467e-07	2.73154e-07	3.307e-07	2.296e-07	2.24e-07	1.81723e-07	2.3595e-07	1.34556e-06	2.15091e-07	1.45611e-05	2.50943e-07	2.16056e-07	2.00581e-07	2.6381e-07	1.80902e-05	1.6578e-07	1.6425e-07	1.6668e-07	3.2967e-07	6.066e-07	8.9217e-07	3.06466e-06	4.57921e-07	1.09446e-07	9.8658e-08	2.1228e-07	4.23032e-06	1.36864e-07	1.11621e-07	1.93725e-07	3.6162e-07	9.75392e-08	1.4238e-07	1.3995e-07	2.90487e-07	3.33739e-07
0.11386	8.76812e-05	7.332e-07	3.61664e-05	2.6552e-06	4.535e-07	5.076e-07	4.07259e-06	2.418e-07	1.344e-07	2.206e-07	1.103e-07	1.81765e-07	6.374e-07	2.54667e-07	5.27894e-07	7.124e-07	2.267e-07	2.47667e-07	2.48674e-07	4.29752e-07	3.71954e-06	4.61455e-07	3.95475e-05	3.18225e-07	3.61278e-07	3.12387e-07	6.97112e-07	4.54911e-05	1.9071e-07	3.2724e-07	2.6901e-07	6.99759e-07	1.66104e-06	2.52198e-06	8.6909e-06	1.19172e-06	1.50336e-07	1.34328e-07	4.63623e-07	1.06617e-05	2.93114e-07	1.51902e-07	4.6002e-07	8.68462e-07	1.95471e-07	1.4427e-07	2.6568e-07	7.60841e-07	8.47133e-07
0.08386	0.000230749	2.1787e-06	8.66119e-05	7.6293e-06	9.165e-07	1.1333e-06	1.20611e-05	4.654e-07	2.871e-07	2.048e-07	1.024e-07	2.1549e-07	1.5658e-06	2.57733e-07	1.12307e-06	1.6012e-06	2.164e-07	4.068e-07	4.57269e-07	1.02364e-06	1.06843e-05	1.18191e-06	0.000101956	5.70876e-07	1.4285e-06	6.62546e-07	1.86969e-06	0.000107898	2.7909e-07	8.6292e-07	5.8338e-07	1.94708e-06	4.99563e-06	7.7094e-06	2.38744e-05	3.50926e-06	3.33819e-07	2.90841e-07	1.31631e-06	2.53446e-05	8.00051e-07	3.38082e-07	1.82056e-06	2.59489e-06	6.89554e-07	2.5578e-07	6.9516e-07	2.30935e-06	2.52866e-06
0.05386	0.000562046	6.8532e-06	0.000196133	2.11768e-05	2.14e-06	2.8744e-06	3.47148e-05	1.1047e-06	6.738e-07	2.441e-07	1.2205e-07	3.93333e-07	4.2138e-06	2.94933e-07	2.27143e-06	3.2597e-06	2.404e-07	7.3e-07	2.04e-06	2.87562e-06	3.01244e-05	3.36782e-06	0.000247104	1.3261e-06	3.7397e-06	1.77483e-06	5.27589e-06	0.000237202	5.9139e-07	2.62611e-06	1.66527e-06	5.98331e-06	1.47716e-05	2.29046e-05	6.09741e-05	1.03567e-05	9.43167e-07	8.10144e-07	4.21445e-06	5.68175e-05	2.49467e-06	9.34641e-07	5.98428e-06	8.08233e-06	2.21017e-06	6.3765e-07	2.14578e-06	7.37497e-06	8.02389e-06
0.02386	0.00124	2.09768e-05	0.000420493	5.62604e-05	5.2337e-06	7.2749e-06	9.58517e-05	3.1397e-06	1.8697e-06	3.916e-07	4.605e-07	9.19412e-07	1.13053e-05	4.25133e-07	4.19289e-06	5.9205e-06	4.211e-07	1.8872e-06	5.58525e-06	8.40752e-06	8.02177e-05	9.52427e-06	0.000547926	3.59628e-06	1.03348e-05	5.02249e-06	1.41696e-05	0.00047615	1.63359e-06	8.16066e-06	5.08887e-06	1.8701e-05	4.16607e-05	6.3598e-05	0.000144244	2.93395e-05	3.00281e-06	2.4755e-06	1.34279e-05	0.000117132	8.05318e-06	2.8931e-06	1.837e-05	2.50764e-05	6.79223e-06	1.84167e-06	6.85107e-06	2.31985e-05	2.47856e-05
-0.00591	0.00249	6.03892e-05	0.000834845	0.000137588	1.29416e-05	1.81999e-05	0.000246615	9.0324e-06	5.549e-06	7.822e-07	1.3692e-06	2.48078e-06	2.8895e-05	9.412e-07	7.80101e-06	1.06302e-05	8.771e-07	5.2142e-06	1.59086e-05	2.45676e-05	0.000203637	2.6335e-05	0.00112	1.00374e-05	2.78392e-05	1.42634e-05	3.63703e-05	0.00088968	4.96674e-06	2.46904e-05	1.5691e-05	5.69621e-05	0.00011025	0.000161331	0.000319399	7.83814e-05	9.75749e-06	8.00008e-06	4.03275e-05	0.000229209	2.54998e-05	9.34832e-06	5.40117e-05	7.36633e-05	2.02396e-05	5.81166e-06	2.18342e-05	6.84325e-05	7.12015e-05
-0.03591	0.00459	0.000157699	0.00153	0.000320833	3.10635e-05	4.36739e-05	0.000581931	2.52343e-05	1.64817e-05	2.0929e-06	4.0634e-06	7.10892e-06	6.83053e-05	2.8886e-06	1.44877e-05	1.84911e-05	2.3249e-06	1.49804e-05	4.42179e-05	6.80701e-05	0.000474088	6.79927e-05	0.00211	2.73583e-05	7.13682e-05	3.98318e-05	8.67172e-05	0.00154	1.50596e-05	7.10702e-05	4.57539e-05	0.000162164	0.000269772	0.000369087	0.000648653	0.000194235	3.07813e-05	2.51174e-05	0.000113705	0.000418853	7.55206e-05	2.95888e-05	0.000144229	0.000196091	5.5524e-05	1.82044e-05	6.65202e-05	0.00018394	0.000182623
-0.06591	0.00777	0.000379897	0.0026	0.000683947	7.17347e-05	9.8096e-05	0.00123	6.81753e-05	4.74639e-05	6.1762e-06	1.21524e-05	2.02465e-05	0.000149853	7.9717e-06	2.83354e-05	3.2994e-05	6.7732e-06	4.23792e-05	0.000117199	0.000176017	0.00101	0.000162374	0.00364	7.03541e-05	0.000171069	0.000106862	0.000189153	0.00251	4.40989e-05	0.000187196	0.000122766	0.000433143	0.000604688	0.000765841	0.00122	0.00044208	9.24888e-05	7.59641e-05	0.000292988	0.000726723	0.000208958	8.87809e-05	0.00035441	0.000466304	0.000141572	5.47996e-05	0.000189647	0.000449963	0.000422365
-0.09591	0.01225	0.000818149	0.00411	0.00133	0.000154168	0.000212467	0.00238	0.000172972	0.000129584	1.83568e-05	3.47776e-05	5.53677e-05	0.000304322	2.39007e-05	5.7911e-05	6.04377e-05	1.95978e-05	0.000113159	0.000295185	0.000419042	0.00196	0.000359062	0.00587	0.000171202	0.0003863	0.000252767	0.000383424	0.00386	0.000120904	0.000443605	0.000302252	0.00103	0.00123	0.00144	0.00213	0.000914324	0.000259157	0.000212509	0.000668592	0.0012	0.000521343	0.000247164	0.000780265	0.000987214	0.0003282	0.00015529	0.000504609	0.000990476	0.000871736
-0.12568	0.01807	0.00158	0.00613	0.00238	0.000317547	0.000423144	0.00417	0.000421748	0.00032751	5.26483e-05	9.38218e-05	0.000140566	0.000572908	6.69713e-05	0.000120179	0.000112591	5.3985e-05	0.000278807	0.000682131	0.000898327	0.00349	0.000721625	0.00886	0.000389085	0.000820508	0.000591991	0.000716932	0.00569	0.000305184	0.000951926	0.000667383	0.00222	0.00227	0.00251	0.00347	0.00173	0.000658592	0.000542277	0.00138	0.00187	0.00115	0.000628525	0.00154	0.00186	0.000692796	0.00040571	0.0012	0.00197	0.00163
-0.15568	0.02549	0.00284	0.00868	0.00397	0.000596416	0.000808814	0.00677	0.00095311	0.000761172	0.000144951	0.000234792	0.000335138	0.00101	0.000171232	0.000248818	0.000211051	0.000141355	0.000631014	0.00145	0.00175	0.00576	0.00134	0.01273	0.000822203	0.00161	0.0012	0.00125	0.00806	0.000694951	0.00184	0.00131	0.00431	0.00391	0.00408	0.00534	0.00303	0.0015	0.00125	0.00256	0.00282	0.00228	0.00143	0.00278	0.00319	0.00134	0.000943403	0.00254	0.00356	0.00278
-0.18568	0.03451	0.00473	0.01182	0.00622	0.00107	0.00144	0.01029	0.002	0.00158	0.000368377	0.000541147	0.00072527	0.00169	0.000405592	0.0005003	0.000398658	0.000342496	0.00128	0.00279	0.00311	0.0089	0.00229	0.01751	0.0016	0.00292	0.00219	0.00204	0.01101	0.00146	0.00324	0.00238	0.00758	0.00627	0.00627	0.00783	0.00495	0.00306	0.00256	0.00434	0.0041	0.00408	0.00287	0.00464	0.00505	0.0024	0.00199	0.00485	0.00599	0.00446
-0.21568	0.04512	0.0074	0.01554	0.00922	0.00178	0.0024	0.01484	0.00387	0.00298	0.000847888	0.00114	0.00143	0.00266	0.000877772	0.000970926	0.000763633	0.000759321	0.00237	0.00493	0.00511	0.01305	0.00367	0.02323	0.00293	0.00493	0.00369	0.00317	0.01462	0.00279	0.00525	0.00399	0.01221	0.00946	0.00912	0.01096	0.00761	0.00555	0.00467	0.00686	0.00581	0.00664	0.00522	0.00727	0.00753	0.00399	0.00381	0.00836	0.00936	0.00673
-0.24545	0.05724	0.01095	0.01997	0.01309	0.00278	0.00381	0.02051	0.00689	0.0051	0.00176	0.00219	0.00258	0.00403	0.00173	0.00182	0.00147	0.00152	0.00398	0.00808	0.00788	0.01838	0.00558	0.03005	0.00502	0.00775	0.00581	0.00474	0.01902	0.00491	0.00804	0.00627	0.0185	0.0137	0.01283	0.01487	0.01117	0.00927	0.00781	0.0102	0.00799	0.01011	0.0087	0.01082	0.01073	0.00623	0.00665	0.01325	0.01383	0.00969
-0.27545	0.07111	0.01559	0.0251	0.01797	0.00412	0.00573	0.02751	0.01142	0.00808	0.00326	0.00388	0.00429	0.00589	0.0031	0.00324	0.00278	0.00277	0.00618	0.01239	0.01153	0.02499	0.0081	0.03796	0.0081	0.01156	0.00863	0.00685	0.02419	0.00796	0.01165	0.00929	0.02653	0.01906	0.01743	0.01962	0.01573	0.01436	0.01209	0.0145	0.01079	0.0145	0.01346	0.01541	0.01473	0.00922	0.01072	0.01956	0.01939	0.01339
-0.30545	0.08669	0.02136	0.03092	0.02391	0.00585	0.00829	0.03586	0.01763	0.01204	0.0055	0.00637	0.00671	0.00831	0.00514	0.00548	0.00498	0.00466	0.00905	0.01791	0.01611	0.03293	0.01124	0.04694	0.01236	0.01634	0.01218	0.00963	0.03034	0.01215	0.01624	0.01325	0.0364	0.02567	0.02297	0.02524	0.02144	0.02092	0.0176	0.01981	0.01432	0.0199	0.01974	0.02116	0.01954	0.01307	0.01631	0.02748	0.02621	0.01798
-0.33523	0.10378	0.02843	0.03748	0.03099	0.00801	0.01153	0.04567	0.02568	0.01706	0.00855	0.00987	0.0099	0.01137	0.00794	0.00885	0.00851	0.00728	0.01258	0.02483	0.02183	0.04255	0.01519	0.0573	0.01809	0.02231	0.01664	0.01329	0.03756	0.01754	0.02187	0.01821	0.04801	0.03358	0.02954	0.03181	0.02833	0.02891	0.02435	0.02613	0.01871	0.02641	0.02758	0.02827	0.02536	0.01784	0.02353	0.03697	0.0343	0.0235
-0.36523	0.1227	0.0369	0.04501	0.03916	0.01063	0.0156	0.05715	0.03566	0.02323	0.0125	0.01446	0.01401	0.01524	0.0116	0.01359	0.01368	0.01074	0.01679	0.03322	0.02876	0.0539	0.01999	0.06902	0.02541	0.02951	0.022	0.01795	0.04591	0.02429	0.02866	0.02433	0.06167	0.04293	0.03724	0.03941	0.03657	0.03861	0.03257	0.03368	0.02409	0.03402	0.03715	0.03682	0.03219	0.02363	0.03259	0.04821	0.04374	0.02998
-0.39523	0.14327	0.0468	0.05335	0.04867	0.01387	0.02057	0.07021	0.04772	0.03066	0.01745	0.02024	0.01918	0.01998	0.01623	0.01994	0.02076	0.01515	0.02177	0.0432	0.037	0.06713	0.0257	0.08219	0.03438	0.03796	0.02833	0.02385	0.05555	0.03237	0.03686	0.03167	0.07723	0.05383	0.0461	0.04812	0.04624	0.04999	0.04221	0.04245	0.03068	0.04267	0.04854	0.04675	0.04003	0.03044	0.04348	0.06101	0.0544	0.03741
-0.42523	0.16569	0.05832	0.06263	0.05958	0.01778	0.02654	0.08516	0.0615	0.03941	0.02343	0.02743	0.0255	0.02565	0.02189	0.02807	0.02996	0.02058	0.02751	0.05473	0.04654	0.08215	0.03232	0.09683	0.04511	0.04778	0.03569	0.03108	0.06653	0.04192	0.04651	0.04037	0.09488	0.06622	0.05629	0.05815	0.05735	0.06304	0.05346	0.05251	0.03854	0.05261	0.0618	0.05842	0.04899	0.0384	0.0563	0.0755	0.06652	0.04597
-0.455	0.18971	0.07136	0.0728	0.07173	0.02237	0.03347	0.10182	0.07741	0.04942	0.03038	0.03605	0.033	0.03236	0.0286	0.03811	0.0415	0.02702	0.03397	0.06825	0.05768	0.09937	0.04016	0.11335	0.05771	0.05913	0.04419	0.03981	0.07894	0.05299	0.05778	0.05067	0.1145	0.08038	0.06773	0.06939	0.07016	0.07781	0.06624	0.06375	0.04791	0.06381	0.07671	0.07178	0.05917	0.04743	0.07125	0.0917	0.08004	0.05568
-0.485	0.21575	0.08604	0.08416	0.08522	0.02762	0.04161	0.1203	0.09526	0.06099	0.03852	0.04618	0.04196	0.04025	0.0366	0.05011	0.05527	0.03471	0.04138	0.08364	0.07038	0.11863	0.0491	0.13146	0.07206	0.07194	0.05378	0.05021	0.09263	0.06564	0.07105	0.06258	0.13627	0.09605	0.0806	0.08224	0.08452	0.09428	0.08067	0.07647	0.05877	0.07627	0.09376	0.0868	0.07045	0.05768	0.08813	0.10968	0.09496	0.06651
-0.515	0.24347	0.1025	0.09664	0.1003	0.0338	0.05103	0.141	0.11477	0.07409	0.04787	0.05775	0.05239	0.04928	0.0459	0.06413	0.07139	0.04366	0.04971	0.1013	0.08484	0.14017	0.05941	0.15163	0.08828	0.08626	0.06457	0.06239	0.10781	0.07979	0.08638	0.07612	0.16025	0.1135	0.09512	0.09664	0.10059	0.11278	0.09693	0.09061	0.0713	0.08982	0.11285	0.10361	0.08302	0.06915	0.10685	0.12912	0.11123	0.07842
-0.545	0.2731	0.12088	0.11	0.11706	0.04091	0.06168	0.16365	0.1364	0.08867	0.05839	0.07107	0.06438	0.05958	0.05657	0.07999	0.08953	0.05389	0.05893	0.12108	0.10096	0.16375	0.07113	0.17375	0.10641	0.10216	0.07657	0.07622	0.12468	0.09568	0.1035	0.09165	0.18642	0.13282	0.11107	0.11265	0.11857	0.13323	0.11496	0.10613	0.08571	0.10491	0.1338	0.1224	0.0969	0.08184	0.1278	0.15053	0.12918	0.09186
-0.57477	0.305	0.14084	0.12474	0.13508	0.0491	0.07337	0.18793	0.16008	0.10486	0.07007	0.08611	0.07785	0.07105	0.06853	0.09782	0.10993	0.0655	0.06922	0.14313	0.11889	0.1896	0.08438	0.19788	0.12657	0.11977	0.08991	0.09217	0.14294	0.11302	0.12309	0.10919	0.21453	0.15352	0.12848	0.13004	0.13813	0.15512	0.13454	0.12314	0.10202	0.12126	0.15668	0.14291	0.11198	0.0957	0.15073	0.1736	0.14842	0.10623
-0.60477	0.33887	0.16309	0.1407	0.15476	0.05816	0.08673	0.21495	0.18618	0.12289	0.08311	0.10276	0.09317	0.08385	0.08216	0.1176	0.13237	0.07869	0.08069	0.16777	0.13881	0.21791	0.09936	0.2243	0.14873	0.1391	0.1045	0.11015	0.16277	0.13211	0.14447	0.12848	0.24529	0.1764	0.14775	0.14913	0.15971	0.17915	0.15632	0.14128	0.12006	0.13901	0.1818	0.16532	0.12848	0.11089	0.17537	0.19813	0.16899	0.12168
-0.63477	0.37435	0.1873	0.15767	0.17589	0.06845	0.10132	0.24388	0.21402	0.14247	0.09737	0.12134	0.11013	0.09797	0.09711	0.13921	0.15677	0.09337	0.09329	0.19499	0.16071	0.24854	0.11616	0.25308	0.17263	0.15966	0.1203	0.13019	0.18479	0.1532	0.16809	0.15016	0.27827	0.2011	0.16868	0.16988	0.1833	0.20507	0.17979	0.16161	0.14037	0.1582	0.20868	0.1899	0.14603	0.12732	0.20229	0.22478	0.19128	0.13858
-0.66477	0.41195	0.21358	0.17609	0.19891	0.07988	0.11744	0.27533	0.24376	0.1638	0.11322	0.14198	0.12898	0.11336	0.1138	0.16258	0.18291	0.10981	0.10727	0.22442	0.18425	0.2811	0.13463	0.28324	0.19886	0.18222	0.13759	0.15216	0.20773	0.17581	0.19377	0.174	0.31317	0.22742	0.19112	0.19195	0.20869	0.23257	0.2049	0.18301	0.16287	0.17873	0.23799	0.2163	0.16516	0.14512	0.23119	0.25287	0.2151	0.1573
-0.69455	0.45136	0.24199	0.19558	0.22345	0.09258	0.13507	0.30834	0.27545	0.18688	0.13021	0.16498	0.14945	0.13024	0.13195	0.18791	0.21122	0.12777	0.1224	0.25683	0.21008	0.31643	0.15529	0.31641	0.22709	0.20643	0.15621	0.17659	0.2329	0.1989	0.22184	0.19987	0.35029	0.25593	0.21526	0.21621	0.23619	0.26233	0.23201	0.20603	0.18752	0.20085	0.26961	0.24479	0.18558	0.16432	0.26149	0.28255	0.24039	0.17725
-0.72455	0.49343	0.27265	0.21669	0.24982	0.10645	0.15426	0.3442	0.30951	0.2119	0.14861	0.19036	0.17167	0.14862	0.15175	0.21509	0.24147	0.14781	0.13898	0.29199	0.23789	0.35408	0.17804	0.35179	0.25745	0.23233	0.17624	0.20311	0.25955	0.22462	0.25161	0.22795	0.3899	0.28621	0.24149	0.24149	0.26561	0.29406	0.26113	0.23076	0.21407	0.22425	0.30293	0.27507	0.20738	0.18464	0.29384	0.31384	0.2671	0.19858
-0.75455	0.53772	0.30533	0.23896	0.27783	0.12159	0.17499	0.382	0.34447	0.23851	0.16859	0.21803	0.1958	0.16815	0.1734	0.24388	0.27321	0.16962	0.15716	0.32924	0.26758	0.39364	0.20268	0.38866	0.2895	0.25957	0.19736	0.23185	0.28788	0.25204	0.28377	0.25866	0.43168	0.31857	0.26914	0.26847	0.29727	0.32766	0.29188	0.25694	0.24328	0.24892	0.339	0.30764	0.23043	0.20656	0.32842	0.34698	0.2955	0.22158
-0.78432	0.58452	0.34079	0.26287	0.30805	0.13812	0.19764	0.4221	0.3816	0.26699	0.19012	0.24852	0.22178	0.18906	0.19666	0.27477	0.30723	0.19348	0.17703	0.36981	0.29958	0.43602	0.22968	0.42863	0.32404	0.28883	0.22015	0.26317	0.31743	0.28082	0.3175	0.29127	0.4754	0.35262	0.29901	0.29693	0.3307	0.36248	0.32404	0.2843	0.2746	0.27536	0.37664	0.34211	0.25495	0.22959	0.36446	0.38159	0.3254	0.24611
-0.81432	0.6328	0.37806	0.28763	0.33919	0.15612	0.22136	0.46401	0.42099	0.29724	0.21296	0.2815	0.24923	0.21157	0.22161	0.30752	0.34334	0.21899	0.19823	0.41295	0.33367	0.48077	0.25882	0.47058	0.36062	0.31987	0.24433	0.29661	0.34921	0.31222	0.35364	0.32649	0.5218	0.38927	0.33049	0.3274	0.36671	0.3997	0.35922	0.31368	0.30829	0.30357	0.4168	0.37892	0.28097	0.25418	0.40277	0.41821	0.35707	0.27221
-0.84432	0.68362	0.41735	0.31386	0.37256	0.17546	0.24693	0.50929	0.46327	0.32911	0.23728	0.31638	0.27905	0.23561	0.24867	0.34215	0.38112	0.24687	0.22129	0.45833	0.36983	0.52769	0.28985	0.51426	0.39912	0.35241	0.26977	0.33255	0.38374	0.34408	0.39242	0.36393	0.56983	0.42708	0.36372	0.35929	0.40423	0.43861	0.39517	0.34463	0.34457	0.33277	0.45926	0.41706	0.30815	0.27993	0.44238	0.45612	0.38986	0.29941
-0.87432	0.73583	0.45913	0.34165	0.40765	0.19623	0.27446	0.55648	0.50538	0.36343	0.26317	0.35394	0.31067	0.26071	0.27795	0.37852	0.42065	0.27671	0.24627	0.50681	0.40772	0.57687	0.32316	0.56078	0.43969	0.38651	0.29667	0.37069	0.41888	0.37861	0.43306	0.40362	0.62134	0.46719	0.39893	0.39286	0.44402	0.48017	0.43355	0.37707	0.38297	0.36341	0.50405	0.45799	0.33655	0.30732	0.48423	0.49578	0.42449	0.32842
-0.90409	0.7914	0.50223	0.37041	0.44393	0.21796	0.30372	0.60613	0.55062	0.39913	0.29046	0.39373	0.344	0.28724	0.309	0.41669	0.46207	0.30822	0.27221	0.55783	0.44893	0.62892	0.35869	0.60974	0.48257	0.42233	0.32487	0.41129	0.45575	0.4143	0.47575	0.44604	0.6742	0.50978	0.43568	0.42813	0.48637	0.52284	0.47342	0.40977	0.42409	0.39623	0.55134	0.50089	0.36708	0.33612	0.52848	0.53754	0.4608	0.35892
-0.93409	0.84867	0.54851	0.4012	0.48277	0.24188	0.33489	0.65803	0.59809	0.43741	0.31939	0.43599	0.37973	0.31527	0.34266	0.45722	0.50587	0.3423	0.30025	0.61124	0.49139	0.68276	0.39668	0.66116	0.52727	0.46004	0.35464	0.45436	0.4949	0.45333	0.52075	0.49092	0.72895	0.55293	0.47499	0.46553	0.5299	0.56771	0.51499	0.44536	0.4674	0.43089	0.60052	0.54546	0.39846	0.36607	0.57411	0.58084	0.49858	0.39077
-0.96409	0.90756	0.59671	0.43264	0.52305	0.26759	0.3669	0.7126	0.64865	0.4772	0.34968	0.48009	0.41766	0.34498	0.37854	0.49953	0.55129	0.37856	0.32948	0.66768	0.53585	0.73924	0.43599	0.71471	0.5744	0.49952	0.3859	0.49995	0.53576	0.49335	0.56814	0.53729	0.78656	0.59938	0.51536	0.50404	0.57612	0.6146	0.55936	0.48253	0.51319	0.46661	0.65265	0.59229	0.43176	0.39768	0.62058	0.62529	0.53754	0.42421
-0.99409	0.96871	0.64693	0.46611	0.56501	0.29384	0.4013	0.76947	0.7001	0.51883	0.38134	0.52726	0.45702	0.37623	0.41607	0.54338	0.59833	0.41664	0.36077	0.72633	0.5824	0.79792	0.47804	0.77029	0.62323	0.54019	0.41813	0.54746	0.58019	0.53453	0.61841	0.58711	0.84778	0.64918	0.5574	0.54429	0.6257	0.66355	0.60539	0.52151	0.5616	0.5033	0.70722	0.64131	0.46593	0.43077	0.67014	0.67198	0.57861	0.45952
-1.02386	1.03059	0.69948	0.50074	0.60902	0.32261	0.43817	0.82862	0.75309	0.56208	0.41449	0.57634	0.49837	0.40806	0.4558	0.58914	0.64729	0.45694	0.39357	0.78747	0.6315	0.85887	0.52216	0.82837	0.67398	0.58325	0.45222	0.59784	0.62517	0.577	0.66981	0.6389	0.91011	0.69969	0.60254	0.58644	0.67641	0.71376	0.65225	0.56127	0.61266	0.54273	0.76378	0.69227	0.50189	0.46512	0.72104	0.72113	0.62146	0.4963
-1.05386	1.09718	0.75382	0.5365	0.65363	0.35205	0.47696	0.89058	0.80879	0.60743	0.45021	0.628	0.54184	0.44192	0.49739	0.63689	0.69822	0.49951	0.42811	0.85195	0.68339	0.92258	0.56884	0.88934	0.72708	0.62785	0.48766	0.65066	0.67226	0.62243	0.72471	0.69316	0.97471	0.75048	0.64861	0.6312	0.72813	0.76676	0.70146	0.60318	0.66551	0.58325	0.82188	0.74551	0.53928	0.50069	0.77494	0.77077	0.66527	0.53438
-1.08386	1.16495	0.8105	0.57305	0.70075	0.38349	0.51741	0.95548	0.86632	0.65445	0.48625	0.68188	0.58724	0.47709	0.54072	0.68625	0.75063	0.54427	0.46433	0.91931	0.73787	0.98872	0.61784	0.95141	0.7824	0.67408	0.52453	0.70568	0.72098	0.6684	0.7822	0.7489	1.04235	0.80407	0.69645	0.67598	0.7822	0.82145	0.75323	0.64655	0.72156	0.62531	0.88303	0.80045	0.57771	0.53777	0.82862	0.82211	0.71078	0.57413
-1.11386	1.23586	0.86907	0.6122	0.74936	0.41727	0.56007	1.02202	0.92773	0.70402	0.52499	0.73802	0.63488	0.51366	0.58623	0.73769	0.80508	0.59105	0.50149	0.98832	0.79263	1.05637	0.66864	1.01576	0.839	0.72147	0.56239	0.76309	0.77122	0.7165	0.8401	0.80831	1.11141	0.86125	0.74648	0.72278	0.83986	0.87879	0.80613	0.69204	0.78007	0.66976	0.94595	0.85768	0.61753	0.57615	0.88583	0.87558	0.75807	0.61543
-1.14364	1.30753	0.93058	0.65267	0.79984	0.45238	0.60535	1.09152	0.98894	0.75414	0.56364	0.79722	0.68381	0.55208	0.63343	0.79094	0.86164	0.64027	0.54054	1.06061	0.85068	1.12707	0.72221	1.08236	0.8984	0.77124	0.60211	0.82324	0.82416	0.76742	0.90193	0.87004	1.1819	0.91922	0.79827	0.77117	0.89882	0.93608	0.8616	0.73791	0.84062	0.71492	1.01072	0.91664	0.65918	0.61567	0.94321	0.93071	0.80663	0.6575
-1.17364	1.38079	0.99483	0.69348	0.85247	0.48905	0.65342	1.16502	1.05207	0.8077	0.60542	0.85885	0.73472	0.59139	0.68198	0.84587	0.91978	0.69155	0.58199	1.13507	0.91101	1.20043	0.77851	1.15242	0.95945	0.82242	0.64283	0.88534	0.87858	0.81671	0.96651	0.93296	1.25619	0.97682	0.85206	0.82228	0.95794	0.99682	0.91898	0.78658	0.90363	0.76058	1.08016	0.97707	0.70223	0.65716	1.00409	0.98702	0.85667	0.70174
-1.20364	1.45788	1.06096	0.73688	0.90695	0.52692	0.70267	1.2391	1.11866	0.86238	0.64886	0.9219	0.78824	0.63293	0.73297	0.90305	0.98003	0.74557	0.62474	1.21278	0.97373	1.27582	0.83641	1.22465	1.02218	0.87513	0.68505	0.9501	0.93447	0.87054	1.03289	0.99958	1.33145	1.04061	0.90757	0.87561	1.02238	1.05988	0.97844	0.83607	0.96972	0.81041	1.15009	1.0411	0.74654	0.69995	1.06604	1.04602	0.90852	0.74728
-1.23364	1.53589	1.13117	0.78145	0.96149	0.56715	0.75564	1.31742	1.1875	0.92104	0.694	0.98815	0.84325	0.6745	0.78594	0.96221	1.04254	0.8011	0.669	1.29166	1.03598	1.35296	0.89571	1.29785	1.08739	0.92975	0.72894	1.01667	0.99203	0.92566	1.09973	1.06907	1.41145	1.10375	0.9654	0.9297	1.08735	1.1233	1.03872	0.88689	1.03772	0.86076	1.22287	1.1065	0.79249	0.74409	1.13044	1.10575	0.96178	0.79424
-1.26341	1.61704	1.20087	0.8272	1.01905	0.60974	0.81167	1.3977	1.25723	0.9796	0.7401	1.05719	0.89968	0.71835	0.84028	1.02245	1.10599	0.85862	0.71534	1.37426	1.10288	1.43298	0.95754	1.37412	1.15417	0.98587	0.77392	1.08627	1.05307	0.98731	1.16895	1.13966	1.49272	1.17013	1.02451	0.98546	1.15483	1.18965	1.10222	0.94019	1.10869	0.91277	1.29818	1.17477	0.83963	0.78995	1.19619	1.16759	1.01686	0.84338
-1.29341	1.70059	1.27443	0.87469	1.0789	0.65339	0.86858	1.47949	1.33063	1.03918	0.7888	1.12761	0.95948	0.76484	0.89735	1.08546	1.17197	0.91943	0.76334	1.46002	1.17198	1.51557	1.02275	1.45488	1.22289	1.04392	0.82042	1.15828	1.1166	1.04186	1.24226	1.21299	1.57694	1.24087	1.08659	1.04329	1.22612	1.25719	1.16891	0.995	1.18125	0.9666	1.37595	1.24466	0.88815	0.83712	1.26327	1.23033	1.07276	0.89311
-1.32341	1.78583	1.34926	0.92182	1.13958	0.69839	0.92836	1.56599	1.40319	1.10152	0.83793	1.2004	1.02042	0.81061	0.95613	1.14991	1.23957	0.98198	0.81268	1.54763	1.24238	1.59932	1.08968	1.53325	1.29345	1.10331	0.86806	1.23176	1.18113	1.10297	1.31786	1.28934	1.66194	1.31581	1.15052	1.10342	1.30119	1.32842	1.23516	1.051	1.25706	1.0223	1.45491	1.31635	0.93844	0.88525	1.33365	1.29574	1.13098	0.94513
-1.35318	1.87338	1.42806	0.97069	1.20304	0.74601	0.99053	1.65304	1.47982	1.16605	0.88837	1.27621	1.08364	0.85741	1.01725	1.21642	1.30918	1.04659	0.8644	1.63853	1.31576	1.68654	1.1581	1.61646	1.3659	1.16425	0.91705	1.30858	1.2466	1.16567	1.39569	1.36793	1.75043	1.38735	1.2147	1.16536	1.37476	1.39945	1.30276	1.10883	1.33533	1.07918	1.53688	1.39011	0.99096	0.93499	1.40486	1.36273	1.19072	0.99845
-1.38318	1.96143	1.50659	1.02313	1.26693	0.79387	1.05471	1.74114	1.55828	1.23369	0.93958	1.35484	1.14765	0.9069	1.07926	1.2845	1.38076	1.1126	0.91743	1.73135	1.39136	1.77608	1.22924	1.7003	1.44095	1.22731	0.96781	1.38782	1.31661	1.23423	1.471	1.44939	1.84148	1.46328	1.28302	1.22779	1.45219	1.47509	1.37394	1.16804	1.4152	1.13865	1.62053	1.46593	1.04448	0.98593	1.47739	1.43188	1.25216	1.05295
-1.41318	2.05435	1.589	1.0767	1.33324	0.84484	1.12174	1.83709	1.64036	1.30075	0.99472	1.43449	1.21402	0.95692	1.14386	1.35455	1.45417	1.18144	0.97173	1.82798	1.4703	1.86831	1.3024	1.78855	1.51765	1.29119	1.01977	1.46927	1.38563	1.30382	1.55511	1.53192	1.93616	1.53485	1.35095	1.29272	1.52707	1.55243	1.44692	1.22961	1.49813	1.19875	1.70848	1.54335	1.09923	1.03876	1.55324	1.50019	1.31412	1.10957
-1.44318	2.14826	1.67357	1.13034	1.40137	0.89748	1.1896	1.93287	1.72263	1.37164	1.05072	1.51796	1.283	1.00868	1.21046	1.42583	1.52814	1.25372	1.02812	1.926	1.55016	1.96121	1.37663	1.87955	1.59566	1.357	1.07272	1.55217	1.4594	1.37385	1.64048	1.61691	2.03185	1.61346	1.4216	1.35833	1.60745	1.6299	1.52186	1.29198	1.58381	1.26046	1.79821	1.62483	1.15377	1.09345	1.63013	1.57217	1.37833	1.16695
-1.47295	2.24295	1.75996	1.18564	1.47151	0.95146	1.26167	2.03065	1.807	1.44263	1.10717	1.60329	1.35298	1.0633	1.27844	1.49855	1.60382	1.32726	1.08601	2.02692	1.63119	2.05813	1.45505	1.97135	1.67601	1.42274	1.12698	1.63807	1.53279	1.43864	1.72786	1.70529	2.12755	1.69737	1.49431	1.42675	1.69248	1.70999	1.59713	1.35499	1.67161	1.32399	1.88822	1.70681	1.21131	1.14839	1.70888	1.64603	1.44405	1.22662
-1.50295	2.34025	1.84875	1.24324	1.54334	1.006	1.33531	2.13413	1.89552	1.51619	1.16661	1.69123	1.42541	1.11992	1.34937	1.57417	1.68266	1.40326	1.14448	2.1315	1.71702	2.15669	1.53505	2.06236	1.75833	1.49211	1.18265	1.72675	1.61014	1.50992	1.81826	1.79564	2.2293	1.785	1.57029	1.49639	1.78062	1.79131	1.6763	1.42119	1.76102	1.38983	1.98287	1.79244	1.26984	1.20598	1.78782	1.72062	1.51134	1.28827
-1.53295	2.44226	1.94104	1.30196	1.61554	1.06374	1.41066	2.23683	1.98237	1.59432	1.22862	1.78075	1.49985	1.17553	1.42139	1.65203	1.76393	1.48143	1.20575	2.23948	1.80439	2.25758	1.6177	2.15979	1.84272	1.56294	1.23989	1.81752	1.69016	1.58282	1.90917	1.88901	2.3336	1.86653	1.64703	1.56816	1.86572	1.87565	1.7573	1.48869	1.85368	1.45532	2.0798	1.87769	1.33011	1.26417	1.87041	1.79699	1.57982	1.35013
-1.56295	2.54499	2.0352	1.36363	1.69005	1.12361	1.4898	2.34321	2.07314	1.67402	1.28977	1.87404	1.57596	1.23382	1.49597	1.73059	1.84541	1.56202	1.26911	2.34696	1.89261	2.35981	1.70191	2.25675	1.92798	1.63262	1.29787	1.90932	1.77003	1.65871	2.00391	1.9835	2.43785	1.95672	1.72608	1.6411	1.95693	1.9618	1.83727	1.55686	1.94874	1.52442	2.17977	1.96552	1.39219	1.32416	1.95387	1.87484	1.64993	1.41413
-1.59273	2.6474	2.12973	1.42391	1.76644	1.18387	1.56854	2.45061	2.16861	1.75165	1.35374	1.96889	1.65387	1.29272	1.57166	1.81105	1.92889	1.6441	1.33279	2.45914	1.98221	2.46527	1.78824	2.35743	2.01548	1.70502	1.35767	2.00447	1.85378	1.73434	2.10073	2.08067	2.54348	2.06059	1.80395	1.7163	2.05812	2.04857	1.92128	1.62685	2.04607	1.59548	2.2794	2.05713	1.45526	1.38525	2.03899	1.95449	1.72183	1.4802
-1.62273	2.75504	2.22773	1.486	1.84541	1.24755	1.65031	2.56297	2.26418	1.83476	1.41996	2.06586	1.73418	1.35229	1.64975	1.89359	2.01433	1.72873	1.40036	2.57443	2.075	2.57311	1.87672	2.46118	2.10568	1.78164	1.41878	2.10247	1.94155	1.81697	2.19901	2.18125	2.65454	2.15264	1.88823	1.79347	2.15259	2.13724	2.00991	1.6982	2.1449	1.66571	2.3838	2.14851	1.52003	1.44779	2.12687	2.03468	1.79389	1.54572
-1.65273	2.8625	2.32856	1.5511	1.92469	1.31068	1.73768	2.67662	2.3621	1.9179	1.48837	2.16555	1.81595	1.41463	1.73053	1.9781	2.10204	1.81577	1.46888	2.69208	2.17064	2.68236	1.96777	2.56519	2.19585	1.85755	1.48059	2.2024	2.02602	1.89861	2.30378	2.2853	2.76566	2.23681	1.9709	1.8714	2.24298	2.2294	2.0964	1.772	2.2469	1.73933	2.4895	2.2428	1.58538	1.51168	2.21697	2.11951	1.86893	1.6137
-1.68273	2.97161	2.4305	1.61728	2.0069	1.37746	1.82874	2.79358	2.45969	2.00518	1.55677	2.26775	1.90002	1.47622	1.81318	2.06463	2.19168	1.90512	1.5386	2.81115	2.26507	2.79447	2.06045	2.67368	2.28867	1.93595	1.54462	2.30343	2.11779	1.98431	2.40541	2.38936	2.87851	2.34413	2.05513	1.95287	2.34875	2.32098	2.1844	1.84662	2.35152	1.81464	2.59677	2.33981	1.65255	1.57693	2.3072	2.20266	1.94514	1.6846
-1.7125	3.08454	2.53522	1.68411	2.0902	1.44819	1.91559	2.91207	2.56237	2.09436	1.62572	2.37238	1.98499	1.54194	1.89604	2.15125	2.281	1.99608	1.6088	2.93266	2.36636	2.90781	2.15596	2.78376	2.3838	2.01582	1.60937	2.40735	2.20811	2.06992	2.51315	2.49681	2.99704	2.44437	2.14237	2.03517	2.45094	2.41531	2.27526	1.92344	2.45816	1.89084	2.70714	2.43998	1.72175	1.64419	2.40232	2.28958	2.02297	1.75636
-1.7425	3.19847	2.6418	1.75376	2.16975	1.51666	2.0077	3.03572	2.66522	2.1825	1.69864	2.47997	2.07159	1.60877	1.98237	2.24053	2.37356	2.08755	1.68188	3.05855	2.46521	3.02462	2.25346	2.89447	2.48038	2.09757	1.67565	2.51363	2.29725	2.15027	2.62002	2.60554	3.11378	2.54678	2.22946	2.11735	2.55499	2.51374	2.36871	2.00156	2.56591	1.9682	2.82064	2.54145	1.79142	1.71286	2.49583	2.37859	2.10175	1.82796
-1.7725	3.31321	2.75194	1.82455	2.25688	1.5893	2.10258	3.16012	2.76626	2.27185	1.77377	2.58854	2.16054	1.67636	2.0706	2.33202	2.46831	2.18346	1.75623	3.18514	2.56942	3.14284	2.35216	3.00817	2.57812	2.1804	1.74223	2.62056	2.39757	2.24465	2.73289	2.71786	3.23454	2.64928	2.31887	2.20264	2.6603	2.6107	2.46561	2.08151	2.67714	2.04714	2.93692	2.6441	1.86142	1.78279	2.59326	2.46786	2.18241	1.90231
-1.8025	3.43599	2.86367	1.89494	2.34615	1.66179	2.19715	3.28719	2.87354	2.362	1.84931	2.69932	2.25084	1.74508	2.16077	2.42468	2.56415	2.2816	1.83245	3.31476	2.67502	3.26493	2.45425	3.12394	2.67826	2.2653	1.81104	2.73216	2.49069	2.33119	2.84473	2.83122	3.35751	2.75501	2.41117	2.29213	2.76809	2.70959	2.56016	2.16249	2.79111	2.12736	3.0569	2.7494	1.93494	1.85475	2.69168	2.55827	2.26401	1.97776
-1.83227	3.55414	2.97743	1.96732	2.43632	1.7384	2.29642	3.41976	2.9807	2.45585	1.92355	2.81259	2.34362	1.81681	2.25231	2.51988	2.66262	2.38003	1.90952	3.44767	2.78173	3.38733	2.55811	3.24267	2.77973	2.35143	1.8809	2.84451	2.59015	2.42116	2.96149	2.94771	3.48365	2.86417	2.50493	2.37797	2.8792	2.81365	2.65927	2.24569	2.90572	2.20944	3.17873	2.85569	2.00927	1.92762	2.79022	2.65056	2.34752	2.05626
-1.86227	3.67753	3.09395	2.04236	2.52875	1.8135	2.40083	3.5505	3.09066	2.55113	2.00302	2.92939	2.43934	1.88526	2.34545	2.61477	2.75915	2.48257	1.98877	3.58391	2.89088	3.51363	2.66419	3.3634	2.88281	2.43832	1.95225	2.95975	2.69545	2.5163	3.07701	3.06725	3.61089	2.97198	2.59951	2.47257	2.99043	2.91908	2.75994	2.32983	3.02377	2.29031	3.29912	2.96646	2.0851	2.00147	2.89054	2.74276	2.43054	2.1332
-1.89227	3.80133	3.21294	2.11671	2.62378	1.89247	2.50367	3.68583	3.2026	2.65031	2.08295	3.04688	2.5355	1.95909	2.44045	2.71172	2.8586	2.58657	2.07012	3.72014	3.00183	3.63989	2.77177	3.48377	2.98698	2.52725	2.02275	3.07617	2.79365	2.61102	3.19971	3.18931	3.73955	3.09338	2.69893	2.56694	3.11151	3.02274	2.85899	2.41454	3.14425	2.37555	3.42278	3.07886	2.16052	2.07687	2.99444	2.84082	2.51787	2.21322
-1.92205	3.92825	3.33315	2.19324	2.71922	1.97215	2.60934	3.81938	3.31754	2.75487	2.16306	3.16676	2.6349	2.03174	2.53786	2.81259	2.96239	2.69316	2.15211	3.85929	3.11631	3.76825	2.88011	3.60934	3.09369	2.61349	2.09613	3.19528	2.90494	2.71552	3.32202	3.3125	3.86947	3.20393	2.79969	2.65826	3.22576	3.12979	2.96493	2.50127	3.26632	2.45994	3.55031	3.19441	2.23886	2.15452	3.09929	2.93604	2.60463	2.29433
-1.95205	4.05577	3.45719	2.27141	2.81444	2.05496	2.7175	3.95983	3.4342	2.8584	2.24676	3.28945	2.73484	2.10524	2.63818	2.91459	3.06763	2.80121	2.23591	4.00057	3.23182	3.90027	2.99294	3.73168	3.20116	2.70414	2.17101	3.31709	3.00752	2.81415	3.44824	3.43806	4.00368	3.31898	2.90276	2.7535	3.34379	3.24005	3.07148	2.59063	3.38855	2.54563	3.67785	3.30858	2.31784	2.23173	3.20288	3.03426	2.69295	2.37549
-1.98205	4.18693	3.58128	2.3503	2.91326	2.13824	2.82773	4.10115	3.55169	2.96097	2.32954	3.41303	2.83581	2.18331	2.73912	3.01689	3.17281	2.91205	2.32221	4.14337	3.34931	4.03572	3.10874	3.86026	3.31135	2.79783	2.24706	3.43901	3.12178	2.91388	3.57589	3.56549	4.14184	3.43547	3.00193	2.84819	3.46339	3.35157	3.17762	2.67929	3.51568	2.63335	3.81001	3.42361	2.39868	2.3107	3.31089	3.13328	2.78297	2.46121
-2.01205	4.3172	3.70883	2.43276	3.01529	2.22375	2.94102	4.24752	3.66883	3.06341	2.41549	3.53933	2.94128	2.26523	2.8424	3.12139	3.27909	3.02348	2.40978	4.28995	3.46568	4.16919	3.22375	3.99107	3.42089	2.89111	2.32313	3.56388	3.23067	3.01487	3.70299	3.6962	4.27913	3.54579	3.10728	2.94889	3.57999	3.46257	3.28718	2.77272	3.64472	2.72269	3.94389	3.54099	2.4805	2.39096	3.4206	3.23307	2.87386	2.54718
-2.04182	4.45039	3.83491	2.51738	3.1147	2.31184	3.06031	4.39172	3.79254	3.17222	2.50604	3.66861	3.04441	2.34511	2.94705	3.22655	3.38755	3.13943	2.49837	4.4384	3.58733	4.30718	3.34291	4.12355	3.53328	2.98813	2.40146	3.69052	3.33886	3.112	3.83264	3.82832	4.41528	3.67747	3.21353	3.04924	3.71123	3.57557	3.39659	2.86651	3.77512	2.81239	4.07852	3.66177	2.56406	2.47254	3.53161	3.3346	2.96581	2.63301
-2.07182	4.58512	3.96685	2.60096	3.21986	2.39816	3.17756	4.54334	3.91429	3.28448	2.59392	3.79934	3.15276	2.42068	3.05328	3.3355	3.49916	3.25497	2.58903	4.59084	3.71047	4.44781	3.46436	4.25677	3.64728	3.08588	2.47966	3.81943	3.45554	3.21555	3.96743	3.96164	4.55482	3.80719	3.32042	3.15186	3.84157	3.69182	3.5107	2.95876	3.90811	2.90445	4.21521	3.78595	2.64893	2.55588	3.64423	3.43792	3.05963	2.72193
-2.10182	4.71631	4.0999	2.68498	3.32578	2.48892	3.29477	4.69197	4.03578	3.4016	2.6809	3.93191	3.26128	2.50233	3.16258	3.44464	3.61097	3.37207	2.68028	4.74641	3.83686	4.59019	3.58567	4.38939	3.76303	3.18326	2.55994	3.95025	3.5678	3.32262	4.10384	4.09921	4.69859	3.92657	3.42631	3.25558	3.96646	3.80645	3.6259	3.05554	4.04343	2.9954	4.35669	3.90977	2.73488	2.64062	3.75763	3.54337	3.15427	2.81
-2.13182	4.85271	4.23606	2.77098	3.43338	2.58012	3.42022	4.8508	4.16059	3.50601	2.77346	4.06846	3.36978	2.58424	3.2724	3.55387	3.72294	3.49437	2.77406	4.90023	3.96109	4.73118	3.71121	4.5261	3.87801	3.2831	2.64069	4.08319	3.69395	3.43694	4.23998	4.23763	4.84125	4.05086	3.53928	3.36011	4.09488	3.92705	3.7407	3.15117	4.18038	3.08944	4.4982	4.03558	2.82341	2.72601	3.87292	3.64839	3.25056	2.90121
-2.16159	4.9922	4.3726	2.8613	3.54203	2.67751	3.54285	5.00611	4.28877	3.62112	2.86474	4.20736	3.48192	2.66826	3.38463	3.66707	3.83912	3.61616	2.86719	5.0589	4.09051	4.87745	3.83665	4.66589	3.9962	3.38536	2.72358	4.21684	3.80576	3.54372	4.38161	4.37788	4.987	4.18415	3.6496	3.46503	4.2299	4.04614	3.85635	3.24945	4.31937	3.18589	4.63893	4.16529	2.91098	2.8124	3.98532	3.75504	3.34751	2.99317
-2.19159	5.1352	4.51718	2.95022	3.65122	2.77167	3.66849	5.16694	4.41102	3.73953	2.96054	4.34775	3.5979	2.74872	3.49993	3.78095	3.95442	3.73964	2.96504	5.21784	4.22303	5.02507	3.96712	4.8082	4.11559	3.48758	2.80602	4.35479	3.92353	3.65959	4.5194	4.52	5.12953	4.3197	3.76469	3.57385	4.36703	4.16474	3.97498	3.34726	4.45798	3.27919	4.78525	4.29694	2.99869	2.9012	4.10392	3.86476	3.44578	3.08426
-2.22159	5.27404	4.65775	3.03931	3.76447	2.86867	3.79689	5.32783	4.54499	3.85684	3.05467	4.4866	3.7121	2.83656	3.61536	3.89613	4.07259	3.86757	3.06374	5.37849	4.3562	5.17297	4.09522	4.94971	4.23516	3.59232	2.88972	4.49353	4.04172	3.77623	4.66599	4.66586	5.27475	4.457	3.88145	3.68449	4.50656	4.28371	4.09622	3.44911	4.60086	3.37611	4.93293	4.42733	3.08878	2.99002	4.2242	3.9746	3.54562	3.18018
-2.25159	5.41952	4.80124	3.13056	3.87642	2.97052	3.93207	5.49004	4.67414	3.97459	3.15511	4.63046	3.83046	2.92023	3.73286	4.01254	4.19055	3.99696	3.16336	5.54352	4.48858	5.32381	4.22544	5.0923	4.35554	3.69654	2.97536	4.63392	4.16688	3.89117	4.81273	4.81331	5.41985	4.58956	3.99449	3.7933	4.64347	4.41028	4.21691	3.55011	4.74658	3.47215	5.08233	4.55723	3.18157	3.07924	4.34379	4.08488	3.64554	3.27358
-2.28136	5.56227	4.94761	3.22497	3.99046	3.07248	4.06467	5.65515	4.80774	4.09598	3.25392	4.77544	3.94845	3.00954	3.85003	4.13078	4.31147	4.12794	3.26041	5.7086	4.62419	5.47548	4.36241	5.23853	4.47846	3.80109	3.06131	4.77729	4.28175	3.99719	4.96358	4.96203	5.56828	4.71964	4.11769	3.90561	4.77916	4.53601	4.33973	3.65211	4.89328	3.57143	5.23406	4.69415	3.27388	3.17145	4.46979	4.19658	3.74699	3.3714
-2.31136	5.70391	5.09433	3.31876	4.10709	3.17374	4.20108	5.81859	4.94438	4.21754	3.35402	4.92513	4.06652	3.10039	3.97244	4.24999	4.43384	4.26196	3.36272	5.87666	4.75789	5.63044	4.49914	5.38691	4.6024	3.90729	3.14882	4.92221	4.41042	4.10483	5.11295	5.11139	5.71306	4.87004	4.23443	4.01857	4.92855	4.66353	4.46092	3.75418	5.04029	3.66983	5.38366	4.82749	3.36722	3.26183	4.58987	4.30769	3.84851	3.46788
-2.34136	5.84847	5.24406	3.4134	4.2245	3.27497	4.33939	5.98335	5.07476	4.33914	3.45624	5.07357	4.19044	3.19186	4.09435	4.37171	4.5571	4.39521	3.46816	6.04612	4.89655	5.78577	4.6347	5.53256	4.72537	4.01338	3.23582	5.06655	4.53418	4.22105	5.26863	5.26277	5.86406	4.99574	4.35083	4.13358	5.06221	4.78932	4.58443	3.86069	5.19059	3.77167	5.53813	4.96609	3.46145	3.35545	4.70985	4.41771	3.94993	3.56717
-2.37136	5.99282	5.39579	3.51373	4.34097	3.38536	4.47389	6.15307	5.2106	4.46228	3.55605	5.22305	4.31234	3.28519	4.21746	4.49271	4.68027	4.53263	3.57266	6.2188	5.03586	5.94247	4.77531	5.68391	4.85066	4.1213	3.3256	5.2161	4.65493	4.3381	5.42182	5.41539	6.01528	5.14114	4.47155	4.24357	5.20937	4.92183	4.71173	3.96569	5.34273	3.87499	5.69235	5.10648	3.55495	3.44956	4.83516	4.53054	4.05322	3.66591
-2.40114	6.13508	5.5468	3.60936	4.46035	3.49406	4.61574	6.32477	5.3464	4.58648	3.66122	5.37327	4.43589	3.37548	4.34349	4.61489	4.80441	4.67166	3.67744	6.3929	5.17812	6.10032	4.917	5.83119	4.97638	4.22648	3.41502	5.36522	4.79243	4.46072	5.57775	5.57271	6.16381	5.2826	4.59528	4.35764	5.35546	5.04812	4.83951	4.07368	5.49417	3.97511	5.84991	5.24566	3.65253	3.54435	4.96108	4.64412	4.15776	3.76755
-2.43114	6.27759	5.70164	3.71103	4.57951	3.60242	4.76078	6.49647	5.47721	4.71594	3.76412	5.52422	4.5605	3.46859	4.4692	4.73886	4.93074	4.81039	3.78537	6.56719	5.32203	6.25938	5.05733	5.98385	5.10293	4.33699	3.50279	5.51557	4.91364	4.59103	5.7315	5.72902	6.31143	5.42592	4.71978	4.47605	5.50246	5.17449	4.96846	4.18009	5.64917	4.07944	6.00892	5.39006	3.74894	3.64127	5.08754	4.75685	4.26059	3.86626
-2.46114	6.41842	5.85989	3.80967	4.69986	3.71287	4.90614	6.66918	5.61523	4.84748	3.87077	5.6787	4.68738	3.55998	4.59693	4.8642	5.05803	4.95267	3.89335	6.73544	5.46102	6.41809	5.19988	6.13637	5.2286	4.44747	3.5929	5.66451	5.04043	4.70859	5.89114	5.88821	6.45669	5.56982	4.84297	4.59569	5.65079	5.308	5.09963	4.28686	5.80701	4.18266	6.16207	5.53597	3.8471	3.7368	5.21259	4.86857	4.36399	3.96778
-2.49091	6.56254	6.01266	3.91208	4.8215	3.82413	5.05891	6.84166	5.75441	4.97818	3.97252	5.83355	4.81365	3.65421	4.72687	4.98973	5.18592	5.09369	3.99926	6.91768	5.60658	6.57919	5.34737	6.28651	5.3567	4.56024	3.68519	5.81269	5.17433	4.83311	6.05204	6.04756	6.60276	5.70735	4.96678	4.71467	5.79496	5.43648	5.22532	4.39375	5.96589	4.28544	6.32911	5.68166	3.94577	3.8367	5.3366	4.98514	4.47067	4.07085
-2.52091	6.7098	6.17208	4.01517	4.94348	3.93963	5.20746	7.01678	5.88757	5.10947	4.08192	5.99145	4.94087	3.74809	4.85564	5.1166	5.31535	5.23786	4.1113	7.09664	5.75207	6.74109	5.4945	6.44025	5.48377	4.66899	3.77502	5.9627	5.29799	4.9559	6.21471	6.2076	6.74529	5.86626	5.09204	4.82934	5.95354	5.5701	5.35333	4.50148	6.12002	4.39014	6.48732	5.83053	4.04344	3.93479	5.46337	5.09675	4.57349	4.17424
-2.55091	6.84786	6.3323	4.11398	5.06411	4.05179	5.35902	7.19437	6.02596	5.24135	4.18866	6.14426	5.07164	3.84502	4.98514	5.24448	5.44456	5.38318	4.22253	7.27266	5.89598	6.9021	5.64802	6.59314	5.61281	4.78047	3.86871	6.11186	5.43534	5.07311	6.37435	6.36752	6.88782	6.01037	5.22152	4.94753	6.10225	5.6973	5.48652	4.60879	6.2818	4.49124	6.6523	5.97363	4.14522	4.0332	5.58888	5.21127	4.67852	4.27775
-2.58091	6.99857	6.48906	4.21848	5.18751	4.16791	5.51317	7.37675	6.16398	5.37283	4.30239	6.30247	5.20168	3.9407	5.11655	5.37156	5.57292	5.52964	4.33492	7.44973	6.04124	7.06512	5.7948	6.74496	5.7425	4.89195	3.95686	6.26044	5.57491	5.19101	6.53399	6.53053	7.03035	6.16031	5.34569	5.07408	6.25587	5.83021	5.61762	4.71931	6.44271	4.5948	6.814	6.12044	4.24439	4.13175	5.71431	5.32492	4.78433	4.38425
-2.61068	7.14051	6.64782	4.32493	5.30854	4.28722	5.67329	7.54692	6.29679	5.5065	4.41204	6.45864	5.32851	4.03532	5.24983	5.49844	5.70257	5.67526	4.44734	7.62566	6.19064	7.23075	5.94621	6.8957	5.86973	5.00143	4.05035	6.41638	5.68342	5.32131	6.69363	6.68971	7.17287	6.30617	5.4662	5.18603	6.4055	5.95219	5.75179	4.82798	6.60431	4.69924	6.97843	6.26813	4.33594	4.23146	5.83661	5.43753	4.88832	4.48654
-2.64068	7.28755	6.81176	4.43136	5.43122	4.40699	5.83104	7.72194	6.43738	5.64169	4.52462	6.61635	5.4601	4.13645	5.38409	5.62792	5.83381	5.82513	4.55951	7.80258	6.33635	7.39533	6.09944	7.05216	5.99697	5.11291	4.14459	6.57564	5.82291	5.45161	6.83634	6.84889	7.3154	6.45309	5.59634	5.30801	6.55584	6.08846	5.88252	4.93904	6.76872	4.80491	7.14	6.41661	4.43235	4.3305	5.96202	5.55029	4.99256	4.5893
-2.67068	7.42509	6.97802	4.53461	5.55502	4.52847	5.99313	7.90237	6.57691	5.78001	4.63603	6.76628	5.59209	4.23018	5.51845	5.75558	5.96207	5.97473	4.67436	7.97392	6.48406	7.55841	6.25267	7.20355	6.12338	5.21239	4.23442	6.73762	5.95658	5.58282	6.97671	7.00807	7.45793	6.60012	5.72365	5.42472	6.70625	6.22408	6.01041	5.04489	6.93394	4.91058	7.30435	6.562	4.52827	4.42944	6.08778	5.66322	5.09706	4.69252
-2.70068	7.57062	7.13666	4.64255	5.67654	4.6527	6.15235	8.08262	6.70305	5.91545	4.74534	6.92569	5.72295	4.32893	5.65211	5.88443	6.0927	6.12246	4.78808	8.151	6.62941	7.71806	6.40434	7.35147	6.25207	5.33187	4.32425	6.89835	6.08109	5.71312	7.12878	7.16726	7.60046	6.75426	5.84798	5.54144	6.86138	6.35317	6.14037	5.15363	7.09963	5.0151	7.46495	6.7082	4.62352	4.52744	6.21387	5.77631	5.20182	4.79622
-2.73045	7.71411	7.30053	4.74996	5.79813	4.7709	6.3118	8.25801	6.83836	6.05173	4.85725	7.07814	5.85092	4.42162	5.78819	6.01233	6.22334	6.27406	4.90174	8.33603	6.77364	7.87898	6.55692	7.50459	6.37725	5.43935	4.41408	7.05188	6.20977	5.84432	7.28266	7.32734	7.74899	6.88792	5.97401	5.66096	7.00321	6.47628	6.27264	5.26317	7.2663	5.1185	7.62391	6.85445	4.71841	4.62494	6.34032	5.88955	5.30684	4.90038
-2.76045	7.85598	7.4604	4.85913	5.92468	4.89678	6.47829	8.43404	6.9766	6.17848	4.96932	7.23567	5.98236	4.51932	5.92213	6.1395	6.35113	6.42597	5.01441	8.50974	6.91463	8.04444	6.71043	7.65316	6.50243	5.54933	4.50391	7.2082	6.33844	5.97552	7.43293	7.48742	7.89752	7.04516	6.10361	5.77858	7.16071	6.59614	6.39821	5.37224	7.43007	5.22307	7.78581	7.00074	4.81294	4.72339	6.4671	6.00296	5.41211	5.00501
-2.79045	7.99688	7.62642	4.9684	6.04963	5.02226	6.65107	8.61008	7.10876	6.31879	5.08042	7.38938	6.11425	4.61071	6.05519	6.26756	6.48005	6.57475	5.13055	8.6919	7.06322	8.2038	6.86658	7.80191	6.62761	5.65731	4.59814	7.36638	6.46711	6.10357	7.5859	7.64751	8.04605	7.18359	6.22271	5.89325	7.30571	6.72126	6.52743	5.48207	7.59633	5.32776	7.94782	7.14708	4.90709	4.82189	6.59423	6.11652	5.51763	5.11011
-2.82045	8.13438	7.79202	5.07491	6.17445	5.14832	6.8183	8.78162	7.24415	6.4464	5.19109	7.54267	6.2426	4.7021	6.19103	6.39226	6.60563	6.72658	5.24584	8.86898	7.21093	8.36681	7.0201	7.9548	6.75279	5.76979	4.69238	7.52083	6.59579	6.23433	7.73618	7.80759	8.19458	7.32202	6.3409	6.00792	7.45071	6.84577	6.65655	5.59215	7.76251	5.43257	8.10994	7.29348	5.00088	4.92044	6.7217	6.23025	5.62342	5.21568
-2.85023	8.27634	7.95188	5.18239	6.29902	5.27505	6.98954	8.9616	7.38254	6.58092	5.303	7.69544	6.36991	4.79349	6.32639	6.51814	6.73352	6.87823	5.36233	9.04606	7.35864	8.52983	7.17362	8.10769	6.89505	5.88527	4.78661	7.67901	6.72536	6.36733	7.88825	7.96767	8.34311	7.46135	6.4573	6.12345	7.59631	6.96969	6.78556	5.70247	7.9315	5.53751	8.27216	7.43992	5.09429	5.01904	6.84952	6.34413	5.72946	5.32172
-2.88023	8.4108	8.11	5.29469	6.42084	5.40565	7.16382	9.13983	7.51224	6.71285	5.4157	7.85589	6.50139	4.88488	6.46091	6.64539	6.86141	7.02596	5.4748	9.22314	7.50636	8.69285	7.32714	8.26058	7.00315	5.99575	4.88085	7.83626	6.85493	6.49763	8.03582	8.12236	8.49164	7.61328	6.57999	6.23727	7.74848	7.09301	6.91447	5.81304	8.09463	5.64256	8.43449	7.58641	5.18734	5.11769	6.97767	6.45818	5.83576	5.42823
-2.91023	8.545	8.268	5.40577	6.53841	5.53408	7.33781	9.30835	7.63401	6.84066	5.5275	7.98769	6.62797	4.97627	6.59425	6.77102	6.9893	7.17354	5.59017	9.40021	7.65407	8.85587	7.48065	8.41347	7.14541	6.10823	4.97508	7.99258	6.9836	6.63333	8.18339	8.28154	8.63206	7.73821	6.6856	6.35185	7.88422	7.21572	7.04328	5.92385	8.26297	5.74773	8.59693	7.73296	5.28003	5.21639	7.10617	6.57238	5.94231	5.53521
-2.94023	8.68384	8.422	5.51104	6.65731	5.62516	7.50973	9.48145	7.76924	6.97496	5.64182	8.13546	6.76025	5.06766	6.72928	6.89853	7.11719	7.3262	5.70527	9.57729	7.80178	9.01889	7.63417	8.56636	7.25693	6.21671	5.06932	8.14889	7.11408	6.76093	8.34807	8.44072	8.78059	7.86764	6.80019	6.46661	8.02295	7.33784	7.17199	6.0349	8.42506	5.85302	8.75948	7.87955	5.37234	5.31514	7.23502	6.68675	6.04912	5.64265
-2.97	8.81634	8.5813	5.62516	6.77648	5.73314	7.68758	9.65218	7.89497	7.10267	5.75324	8.27323	6.88425	5.15935	6.85759	7.02332	7.24508	7.47192	5.82083	9.75437	7.94949	9.18191	7.78769	8.71925	7.41684	6.32719	5.16356	8.30521	7.24275	6.89034	8.49564	8.5999	8.9275	8.00157	6.91209	6.58094	8.16467	7.45935	7.30059	6.14619	8.59129	5.95844	8.92213	8.02619	5.46429	5.41394	7.3642	6.80127	6.15619	5.75057
-3	8.9467	8.7353	5.73314	6.89301	5.84112	7.86201	9.82473	8.0207	7.22708	5.86382	8.411	7.00789	5.25044	6.98923	7.148	7.37297	7.61918	5.93577	9.93145	8.0972	9.34493	7.94121	8.87214	7.53669	6.43767	5.25779	8.46153	7.37502	7.01794	8.64321	8.75909	9.06469	8.14414	7.02849	6.7028	8.31212	7.58026	7.42909	6.25773	8.75773	6.06397	9.0849	8.17288	5.55587	5.51279	7.49373	6.91596	6.26352	5.85895
[truncated: 32 more columns]

## Sheet: h-data
/Ion/(μA/μm)
8.9
5.9
9.9
7.4
7.6
7.5
9.6
11
8.9
8.7
8.4
8.1
7
7.4
6.9
8.9
5.9
8.8
5.7
7
9.3
8.6
6.3
6.3
6.7
6
8.3
6.9
5.3
7.9
8.8
8.8
5.9
6.4
7
7.1
5.8
7
8.9
9.1
6.1
4.7
6.6
5.5
8.1
7.9
7.1
7.5
8.1
9.1
3.9
7.7
7.2
8.1
9.8
7.4
6.4
7
8.2
5.6
7.9
4.7
7.3
8
7.6
5.3
6.7
5.6
5.4
9.7
5.7
8.6
7.2
5.9
8.5
8.3
5.5
7.8
7.3
7.7
7.3

## Sheet: h-fitting
/Ion/(μA/μm)	Total	Mean	Standard deviation	Sum	Minimum	Median	Maximum
	81	7.35679	1.38627	595.9	3.9	7.4	11

## Sheet: i-data
SS (mV/dec)
62.85
63.14
61.85
61.12
65.23
64.48
65.5
63.23
63.62
63.28
65.81
64.82
65.81
64.81
66.45
66.53
64.16
65.5
64.21
62.28
61.01
66.04
62.29
64.82
61.96
63.28
61.5
61.42
63.63
63.85
61.36
62.71
61.07
61.59
62.63
66.01
63.23
62.29
61.96
61.5
61.42
63.63
61.36
62.71
61.07
61.08
63.23
62.63
66.1
63.23
60.01
60.57
60.04
61.49
61.02
61.74
61.14
61.37
61.02
65.89
61.11
61.67
65.77
61.31
65.89
61.11
60.77
63.86
67.24
61.04
65.77
60.71
62.3
64.02
62.12
64.03
62.78
61.27
60.41
62.63
62.76

## Sheet: i-fitting
SS (mV/dec)	Total	Mean	Standard deviation	Sum	Minimum	Median	Maximum
	81	62.9401	1.85318	5098.15	60.01	62.63	67.24

## Sheet: j-data
Log (Ion/Ioff)
7.86702
8.30479
7.5636
7.71587
7.4416
7.74601
7.63289
7.9753
8.40412
7.48829
7.94598
7.62297
7.47741
7.45823
7.74279
7.82783
7.58415
7.42323
8.01697
7.85918
7.63423
7.71752
7.76554
7.5242
7.66815
7.55777
7.95572
8.64168
7.66101
7.90798
7.85564
7.71281
7.78546
7.64711
8.15551
7.79733
7.87683
7.8768
7.71545
7.71515
7.76572
7.93387
7.81558
7.55425
7.87098
7.75491
7.77874
7.65537
7.58452
7.60238
7.67063
7.65616
7.80876
7.60238
8.23134
7.69229
8.14933
7.57041
7.5448
7.57041
7.49796
7.80379
7.57733
8.179
7.72574
7.65353
8.29312
7.99375
8.12588
7.56895
7.89879
8.68892
8.51702
8.04985
7.7906
8.04183
7.66218
7.61426
7.65809
7.65588
7.70036

## Sheet: j-fitting
Log (Ion/Ioff)	Total	Mean	Standard deviation	Sum	Minimum	Median	Maximum
	81	7.79975	0.26648	631.78	7.42323	7.72574	8.68892

## Sheet: k-data
Vth (V)
-0.09171
-0.19814
-0.12227
-0.16148
-0.29228
-0.26618
-0.15746
-0.15219
-0.22424
-0.25289
-0.29849
-0.27276
-0.24101
-0.27283
-0.22334
-0.30333
-0.20487
-0.23517
-0.22796
-0.16315
-0.2825
-0.14218
-0.21421
-0.18378
-0.20031
-0.27994
-0.14904
-0.19998
-0.22306
-0.17626
-0.13304
-0.16873
-0.18187
-0.16173
-0.16891
-0.16283
-0.18241
-0.15271
-0.26706
-0.15961
-0.18985
-0.19106
-0.1609
-0.18735
-0.17201
-0.1162
-0.11605
-0.18427
-0.17201
-0.1162
-0.11605
-0.18427
-0.08894
-0.20135
-0.16468
-0.19425
-0.08896
-0.21513
-0.24298
-0.23747
-0.25037
-0.24631
-0.21002
-0.19654
-0.29258
-0.15824
-0.26558
-0.18939
-0.21322
-0.16185
-0.14914
-0.16482
-0.23955
-0.20267
-0.24859
-0.26189
-0.20155
-0.21208
-0.18455
-0.27814
-0.26994

## Sheet: k-fitting
Vth (V)	Total	Mean	Standard deviation	Sum	Minimum	Median	Maximum
	81	-0.19863	0.05252	-16.0889	-0.30333	-0.19425	-0.08894

[truncated: 4 more sheets: l-data, l-fitting, m-data, m-fitting]
